# Supplementary material for: Aqua­chlorido{μ-6,6′-dieth­oxy-2,2′-[1,2-phenyl­enebis(nitrilo­methyl­idyne)]diphenolato}copper(II)sodium(I) N,N-dimethyl­formamide solvate
Source: Acta Crystallogr Sect E Struct Rep Online. 2009 Dec 12;66(Pt 1):m45. doi: 10.1107/S1600536809051150 (PMC2980255; doi:10.1107/S1600536809051150)
Supplement: Supplementary file 1 [file e-66-00m45-sup1.cif]

##############################################################################
###                                                                        ###
###        Electronic paper (Acta Crystallographica Section E)             ###
###                                                                        ###
##############################################################################
#                                                                            #
# This CIF contains the data in a paper accepted for publication in Acta     #
# Crystallographica Section E. It conforms to the requirements of Notes      #
# for Authors for Section E, and has been peer reviewed under the auspices   #
# of the IUCr Commission on Journals.                                        #
#                                                                            #
# Full details of the Crystallographic Information File format               #
# are given in the paper "The Crystallographic Information File (CIF):       #
# a New Standard Archive File for Crystallography" by S. R. Hall, F. H.      #
# Allen and I. D. Brown [Acta Cryst. (1991), A47, 655-685].                  #
#                                                                            #
# The current version of the core CIF dictionary is obtainable from          #
# ftp://ftp.iucr.org/pub/cif_core.dic. The current version number is 2.4.    #
#                                                                            #
# Software is freely available for graphical display of the structure(s) in  #
# this CIF.  For information consult the CIF home page http://www.iucr.org/  #
# cif/home.html                                                              #
#                                                                            #
# This file may be used for bona fide research purposes within the           #
# scientific community so long as proper attribution is given to the journal # 
# article from which it was obtained.                                        #
#                                                                            #
##############################################################################
                                             
data_global
_audit_creation_method     'SHELXL97'
_journal_date_recd_electronic     2009-11-14
_journal_date_accepted     2009-11-27
_journal_name_full     'Acta Crystallographica, Section E'
_journal_year     2010
_journal_volume     66
_journal_issue      1
_journal_page_first     m45
_journal_page_last     m45
_journal_paper_category     QM
_journal_coeditor_code     IS2489
_publ_contact_author_name     'Xiao-Jian Ma'
_publ_contact_author_address
;
School of Chemistry & Chemical Technology
Shandong University
Jinan 250100
People's Republic of China
;
_publ_contact_author_email     'maxj@sdu.edu.cn'
_publ_contact_author_phone     '0086-531-88366027'
_publ_section_title
;\
Aquachlorido{\m-6,6'-diethoxy-2,2'-[1,2-phenylenebis(nitrilomethylidyne)]\
diphenolato}copper(II)sodium(I) <i>N</i>,<i>N</i>-dimethylformamide solvate
;
loop_
    _publ_author_name
    _publ_author_address
    'Xiao-Jian Ma'
;
School of Chemistry & Chemical Technology
Shandong University
Jinan 250100
People's Republic of China
;
data_I
_audit_creation_method     SHELXL-97
_chemical_name_systematic
;
Aquachlorido{\m-6,6'-diethoxy-2,2'-[1,2-
phenylenebis(nitrilomethylidyne)]diphenolato}copper(II)sodium(I)
<i>N</i>,<i>N</i>-dimethylformamide solvate
;
_chemical_name_common     ?
_chemical_formula_moiety     'C24 H24 Cl Cu N2 Na O5, C3 H7 N O'
_chemical_formula_sum     'C27 H31 Cl Cu N3 Na O6'
_chemical_formula_iupac     '[Cu Na (C24 H22 N2 O4) Cl (H2 O)], C3 H7 N O'
_chemical_formula_weight     615.53
_chemical_melting_point     ?
_symmetry_cell_setting     monoclinic
_symmetry_space_group_name_H-M     'P 21/n'
_symmetry_space_group_name_Hall     '-P 2yn'
loop_
    _symmetry_equiv_pos_as_xyz
    'x, y, z'
    '-x+1/2, y+1/2, -z+1/2'
    '-x, -y, -z'
    'x-1/2, -y-1/2, z-1/2'
_cell_length_a     12.2528(17)
_cell_length_b     19.566(3)
_cell_length_c     12.4901(17)
_cell_angle_alpha     90.00
_cell_angle_beta     111.653(2)
_cell_angle_gamma     90.00
_cell_volume     2783.1(7)
_cell_formula_units_Z     4
_cell_measurement_reflns_used     7372
_cell_measurement_theta_min     2.25
_cell_measurement_theta_max     27.45
_cell_measurement_temperature     298(2)
_exptl_crystal_description     needle
_exptl_crystal_colour     brown
_exptl_crystal_size_max     0.15
_exptl_crystal_size_mid     0.10
_exptl_crystal_size_min     0.08
_exptl_crystal_density_diffrn     1.469
_exptl_crystal_density_meas     ?
_exptl_crystal_density_method     'not measured'
_exptl_crystal_F_000     1276
_exptl_absorpt_coefficient_mu     0.942
_exptl_absorpt_correction_type     'multi-scan'
_exptl_absorpt_process_details     '(<i>SADABS</i>; Sheldrick, 2003)'
_exptl_absorpt_correction_T_min     0.8715
_exptl_absorpt_correction_T_max     0.9284
_exptl_special_details
;
;
_diffrn_ambient_temperature     298(2)
_diffrn_radiation_type     MoK\a
_diffrn_radiation_wavelength     0.71073
_diffrn_radiation_source     'fine-focus sealed tube'
_diffrn_radiation_monochromator     graphite
_diffrn_measurement_device_type     'Bruker APEXII CCD area-detector'
_diffrn_measurement_method     '\f and \w scans'
_diffrn_detector_area_resol_mean     0
_diffrn_reflns_number     13672
_diffrn_reflns_av_R_equivalents     0.0236
_diffrn_reflns_av_sigmaI/netI     0.0260
_diffrn_reflns_theta_min     1.99
_diffrn_reflns_theta_max     25.00
_diffrn_reflns_theta_full     25.00
_diffrn_measured_fraction_theta_max     0.997
_diffrn_measured_fraction_theta_full     0.997
_diffrn_reflns_limit_h_min     -14
_diffrn_reflns_limit_h_max     14
_diffrn_reflns_limit_k_min     -23
_diffrn_reflns_limit_k_max     23
_diffrn_reflns_limit_l_min     -12
_diffrn_reflns_limit_l_max     14
_diffrn_standards_number     0
_diffrn_standards_interval_count     0
_diffrn_standards_interval_time     0
_diffrn_standards_decay_%     ?
_refine_special_details
;
Refinement of <i>F</i>^2^ against ALL reflections. The weighted <i>R</i>-factor
<i>wR</i> and goodness of fit <i>S</i> are based on <i>F</i>^2^, conventional
<i>R</i>-factors <i>R</i> are based on <i>F</i>, with <i>F</i> set to zero for
negative <i>F</i>^2^. The threshold expression of <i>F</i>^2^ >
\s(<i>F</i>^2^) is used only for calculating <i>R</i>-factors(gt) <i>etc</i>.
and is not relevant to the choice of reflections for refinement.
<i>R</i>-factors based on <i>F</i>^2^ are statistically about twice as large
as those based on <i>F</i>, and <i>R</i>- factors based on ALL data will be
even larger.
;
_reflns_number_total     4903
_reflns_number_gt     4233
_reflns_threshold_expression     'I>2\s(I)'
_refine_ls_structure_factor_coef     Fsqd
_refine_ls_matrix_type     full
_refine_ls_R_factor_all     0.0385
_refine_ls_R_factor_gt     0.0323
_refine_ls_wR_factor_gt     0.0887
_refine_ls_wR_factor_ref     0.0922
_refine_ls_goodness_of_fit_ref     1.066
_refine_ls_restrained_S_all     1.066
_refine_ls_number_reflns     4903
_refine_ls_number_parameters     354
_refine_ls_number_restraints     0
_refine_ls_hydrogen_treatment     constr
_refine_ls_weighting_scheme     calc
_refine_ls_weighting_details
         'calc w=1/[\s^2^(Fo^2^)+(0.0550P)^2^+0.6422P] where P=(Fo^2^+2Fc^2^)/3'
_atom_sites_solution_hydrogens     geom
_atom_sites_solution_primary     direct
_atom_sites_solution_secondary     difmap
_refine_ls_shift/su_max     0.000
_refine_ls_shift/su_mean     0.000
_refine_diff_density_max     0.513
_refine_diff_density_min     -0.458
_refine_ls_extinction_method     none
_refine_ls_extinction_coef     ?
loop_
    _atom_type_symbol
    _atom_type_description
    _atom_type_scat_dispersion_real
    _atom_type_scat_dispersion_imag
    _atom_type_scat_source
    'C' 'C' 0.0033 0.0016
                         'International Tables Vol C Tables 4.2.6.8 and 6.1.1.4'
    'H' 'H' 0.0000 0.0000
                         'International Tables Vol C Tables 4.2.6.8 and 6.1.1.4'
    'N' 'N' 0.0061 0.0033
                         'International Tables Vol C Tables 4.2.6.8 and 6.1.1.4'
    'O' 'O' 0.0106 0.0060
                         'International Tables Vol C Tables 4.2.6.8 and 6.1.1.4'
    'Cu' 'Cu' 0.3201 1.2651
                         'International Tables Vol C Tables 4.2.6.8 and 6.1.1.4'
    'Na' 'Na' 0.0362 0.0249
                         'International Tables Vol C Tables 4.2.6.8 and 6.1.1.4'
    'Cl' 'Cl' 0.1484 0.1585
                         'International Tables Vol C Tables 4.2.6.8 and 6.1.1.4'
_computing_data_collection     'APEX2 (Bruker, 2004)'
_computing_cell_refinement     'SAINT-Plus (Bruker, 2001)'
_computing_data_reduction     'SAINT-Plus (Bruker, 2001)'
_computing_structure_solution     'SHELXS97 (Sheldrick, 2008)'
_computing_structure_refinement     'SHELXL97 (Sheldrick, 2008)'
_computing_molecular_graphics     'SHELXTL (Sheldrick, 2008)'
_computing_publication_material     'SHELXL97 (Sheldrick, 2008)'
loop_
    _atom_site_type_symbol
    _atom_site_label
    _atom_site_fract_x
    _atom_site_fract_y
    _atom_site_fract_z
    _atom_site_U_iso_or_equiv
    _atom_site_adp_type
    _atom_site_calc_flag
    _atom_site_refinement_flags
    _atom_site_occupancy
    _atom_site_disorder_assembly
    _atom_site_disorder_group
    C C1 0.4298(3) 0.29377(13) 0.0350(3) 0.0753(8) Uani d . 1 . .
    H H1A 0.4592 0.3390 0.0331 0.113 Uiso calc R 1 . .
    H H1B 0.4629 0.2761 0.1121 0.113 Uiso calc R 1 . .
    H H1C 0.3458 0.2952 0.0108 0.113 Uiso calc R 1 . .
    C C2 0.4633(2) 0.24849(10) -0.0442(2) 0.0472(5) Uani d . 1 . .
    H H2A 0.4304 0.2659 -0.1224 0.057 Uiso calc R 1 . .
    H H2B 0.5480 0.2467 -0.0207 0.057 Uiso calc R 1 . .
    C C3 0.44513(16) 0.13019(10) -0.09867(16) 0.0350(4) Uani d . 1 . .
    C C4 0.51898(18) 0.13645(11) -0.15763(17) 0.0426(5) Uani d . 1 . .
    H H4 0.5511 0.1789 -0.1626 0.051 Uiso calc R 1 . .
    C C5 0.5466(2) 0.07961(12) -0.21056(19) 0.0488(5) Uani d . 1 . .
    H H5 0.5972 0.0843 -0.2502 0.059 Uiso calc R 1 . .
    C C6 0.4997(2) 0.01743(11) -0.20428(19) 0.0439(5) Uani d . 1 . .
    H H6 0.5205 -0.0204 -0.2377 0.053 Uiso calc R 1 . .
    C C7 0.41968(17) 0.00950(10) -0.14769(17) 0.0337(4) Uani d . 1 . .
    C C8 0.39040(16) 0.06668(9) -0.09376(15) 0.0314(4) Uani d . 1 . .
    C C9 0.37331(17) -0.05756(10) -0.14566(16) 0.0352(4) Uani d . 1 . .
    H H9 0.4006 -0.0926 -0.1795 0.042 Uiso calc R 1 . .
    C C10 0.25323(16) -0.14097(10) -0.10326(16) 0.0356(4) Uani d . 1 . .
    C C11 0.27395(18) -0.19532(10) -0.16551(18) 0.0430(5) Uani d . 1 . .
    H H11 0.3185 -0.1886 -0.2109 0.052 Uiso calc R 1 . .
    C C12 0.2284(2) -0.25866(11) -0.1596(2) 0.0508(6) Uani d . 1 . .
    H H12 0.2427 -0.2949 -0.2007 0.061 Uiso calc R 1 . .
    C C13 0.1616(2) -0.26903(11) -0.0931(2) 0.0522(6) Uani d . 1 . .
    H H13 0.1323 -0.3124 -0.0891 0.063 Uiso calc R 1 . .
    C C14 0.13774(19) -0.21583(11) -0.03232(18) 0.0459(5) Uani d . 1 . .
    H H14 0.0917 -0.2232 0.0114 0.055 Uiso calc R 1 . .
    C C15 0.18307(17) -0.15112(10) -0.03704(16) 0.0363(4) Uani d . 1 . .
    C C16 0.09870(17) -0.09228(10) 0.08093(17) 0.0380(4) Uani d . 1 . .
    H H16 0.0617 -0.1331 0.0855 0.046 Uiso calc R 1 . .
    C C17 0.07786(17) -0.03460(11) 0.14138(17) 0.0385(4) Uani d . 1 . .
    C C18 0.00260(19) -0.04354(13) 0.20363(18) 0.0487(5) Uani d . 1 . .
    H H18 -0.0308 -0.0861 0.2043 0.058 Uiso calc R 1 . .
    C C19 -0.0213(2) 0.00910(13) 0.2621(2) 0.0526(6) Uani d . 1 . .
    H H19 -0.0707 0.0021 0.3025 0.063 Uiso calc R 1 . .
    C C20 0.02749(19) 0.07394(13) 0.26241(18) 0.0483(5) Uani d . 1 . .
    H H20 0.0110 0.1095 0.3035 0.058 Uiso calc R 1 . .
    C C21 0.09936(17) 0.08496(11) 0.20221(16) 0.0387(4) Uani d . 1 . .
    C C22 0.12742(16) 0.03082(10) 0.14010(16) 0.0351(4) Uani d . 1 . .
    C C23 0.1425(2) 0.20234(11) 0.26047(19) 0.0492(5) Uani d . 1 . .
    H H23A 0.1826 0.1917 0.3414 0.059 Uiso calc R 1 . .
    H H23B 0.0612 0.2130 0.2472 0.059 Uiso calc R 1 . .
    C C24 0.2003(2) 0.26168(12) 0.2272(2) 0.0617(7) Uani d . 1 . .
    H H24A 0.1974 0.3009 0.2723 0.092 Uiso calc R 1 . .
    H H24B 0.1598 0.2717 0.1469 0.092 Uiso calc R 1 . .
    H H24C 0.2806 0.2505 0.2409 0.092 Uiso calc R 1 . .
    C C25 0.3559(3) 0.03387(18) 0.4305(3) 0.0904(11) Uani d . 1 . .
    H H25 0.3942 0.0080 0.3925 0.108 Uiso calc R 1 . .
    C C26 0.3037(6) -0.0754(2) 0.4803(5) 0.169(2) Uani d . 1 . .
    H H26A 0.2303 -0.0927 0.4274 0.253 Uiso calc R 1 . .
    H H26B 0.3190 -0.0942 0.5554 0.253 Uiso calc R 1 . .
    H H26C 0.3657 -0.0882 0.4546 0.253 Uiso calc R 1 . .
    C C27 0.2338(4) 0.0311(3) 0.5408(3) 0.139(2) Uani d . 1 . .
    H H27A 0.2853 0.0446 0.6165 0.208 Uiso calc R 1 . .
    H H27B 0.1747 0.0008 0.5468 0.208 Uiso calc R 1 . .
    H H27C 0.1970 0.0709 0.4975 0.208 Uiso calc R 1 . .
    N N1 0.29705(13) -0.07355(8) -0.10098(13) 0.0328(3) Uani d . 1 . .
    N N2 0.16488(13) -0.09243(8) 0.02039(13) 0.0346(4) Uani d . 1 . .
    N N3 0.2978(2) -0.00202(13) 0.4854(2) 0.0744(7) Uani d . 1 . .
    O O1 0.41778(13) 0.18169(7) -0.03841(13) 0.0450(3) Uani d . 1 . .
    O O2 0.31963(12) 0.06507(7) -0.03795(12) 0.0401(3) Uani d . 1 . .
    O O3 0.19590(12) 0.04606(7) 0.08560(12) 0.0410(3) Uani d . 1 . .
    O O4 0.14894(13) 0.14563(7) 0.19102(12) 0.0466(4) Uani d . 1 . .
    O O5 0.43276(14) 0.15357(8) 0.24781(14) 0.0584(4) Uani d D 1 . .
    H H5A 0.4787 0.1878 0.2615 0.088 Uiso d RD 1 . .
    H H5B 0.4225 0.1437 0.3097 0.088 Uiso d RD 1 . .
    O O6 0.3640(2) 0.09160(14) 0.4248(2) 0.1041(8) Uani d . 1 . .
    Cu Cu1 0.243871(19) -0.012818(12) -0.008330(19) 0.03398(10) Uani d . 1 . .
    Na Na1 0.27089(7) 0.15365(4) 0.06022(7) 0.0437(2) Uani d . 1 . .
    Cl Cl1 0.10362(6) 0.23100(3) -0.10680(6) 0.06409(19) Uani d . 1 . .
loop_
    _atom_site_aniso_label
    _atom_site_aniso_U_11
    _atom_site_aniso_U_22
    _atom_site_aniso_U_33
    _atom_site_aniso_U_12
    _atom_site_aniso_U_13
    _atom_site_aniso_U_23
    C1 0.084(2) 0.0393(14) 0.112(2) -0.0106(13) 0.0475(18) -0.0153(14)
    C2 0.0468(12) 0.0323(11) 0.0554(13) -0.0061(9) 0.0103(10) 0.0059(9)
    C3 0.0335(10) 0.0338(10) 0.0367(10) 0.0046(8) 0.0116(8) 0.0060(8)
    C4 0.0426(11) 0.0420(11) 0.0472(11) -0.0018(9) 0.0211(9) 0.0092(9)
    C5 0.0515(13) 0.0535(14) 0.0535(13) -0.0004(11) 0.0335(11) 0.0037(10)
    C6 0.0482(12) 0.0449(12) 0.0468(12) 0.0051(10) 0.0273(10) -0.0013(9)
    C7 0.0338(10) 0.0343(10) 0.0327(10) 0.0048(8) 0.0119(8) 0.0035(8)
    C8 0.0301(9) 0.0321(10) 0.0327(9) 0.0031(8) 0.0125(8) 0.0043(8)
    C9 0.0373(10) 0.0332(10) 0.0346(10) 0.0057(8) 0.0126(8) -0.0010(8)
    C10 0.0321(10) 0.0312(10) 0.0365(10) 0.0016(8) 0.0046(8) -0.0003(8)
    C11 0.0410(11) 0.0382(11) 0.0438(11) 0.0034(9) 0.0088(9) -0.0067(9)
    C12 0.0501(13) 0.0339(11) 0.0555(13) 0.0027(10) 0.0042(11) -0.0101(10)
    C13 0.0553(14) 0.0308(11) 0.0575(14) -0.0068(10) 0.0056(11) -0.0018(10)
    C14 0.0453(12) 0.0382(12) 0.0480(12) -0.0072(9) 0.0100(10) 0.0025(9)
    C15 0.0347(10) 0.0307(10) 0.0365(10) -0.0019(8) 0.0049(8) 0.0011(8)
    C16 0.0333(10) 0.0369(11) 0.0423(11) -0.0063(8) 0.0121(9) 0.0054(8)
    C17 0.0318(10) 0.0471(12) 0.0360(10) -0.0022(9) 0.0117(8) 0.0031(9)
    C18 0.0420(12) 0.0627(15) 0.0455(12) -0.0087(11) 0.0208(10) 0.0049(11)
    C19 0.0457(13) 0.0757(17) 0.0469(13) -0.0026(12) 0.0295(11) 0.0030(11)
    C20 0.0421(12) 0.0668(15) 0.0392(11) 0.0066(11) 0.0188(9) -0.0046(10)
    C21 0.0335(10) 0.0485(12) 0.0345(10) 0.0044(9) 0.0129(8) 0.0000(9)
    C22 0.0306(10) 0.0414(11) 0.0327(10) 0.0015(8) 0.0107(8) 0.0013(8)
    C23 0.0512(13) 0.0496(13) 0.0485(12) 0.0094(10) 0.0202(10) -0.0140(10)
    C24 0.0727(17) 0.0460(14) 0.0739(16) 0.0052(12) 0.0359(14) -0.0157(12)
    C25 0.100(3) 0.063(2) 0.086(2) -0.0051(19) 0.010(2) -0.0020(17)
    C26 0.197(5) 0.077(3) 0.176(5) -0.047(3) 0.004(4) 0.027(3)
    C27 0.088(3) 0.255(6) 0.069(2) 0.035(4) 0.024(2) 0.023(3)
    N1 0.0344(8) 0.0278(8) 0.0354(8) 0.0014(6) 0.0119(7) -0.0012(6)
    N2 0.0334(8) 0.0309(8) 0.0380(9) -0.0028(7) 0.0114(7) 0.0009(7)
    N3 0.0758(17) 0.0785(17) 0.0646(15) -0.0128(13) 0.0209(13) 0.0074(12)
    O1 0.0520(9) 0.0299(7) 0.0622(9) -0.0036(6) 0.0318(7) -0.0011(6)
    O2 0.0459(8) 0.0293(7) 0.0566(8) -0.0021(6) 0.0323(7) -0.0029(6)
    O3 0.0459(8) 0.0350(7) 0.0535(8) -0.0052(6) 0.0316(7) -0.0077(6)
    O4 0.0569(9) 0.0404(8) 0.0520(9) 0.0023(7) 0.0311(7) -0.0096(6)
    O5 0.0619(10) 0.0516(10) 0.0621(10) -0.0085(8) 0.0234(8) -0.0081(8)
    O6 0.114(2) 0.0975(19) 0.1034(18) -0.0205(16) 0.0428(15) 0.0090(15)
    Cu1 0.03799(16) 0.02756(15) 0.04243(16) -0.00246(9) 0.02191(12) -0.00293(9)
    Na1 0.0476(5) 0.0339(4) 0.0542(5) 0.0006(3) 0.0243(4) -0.0038(4)
    Cl1 0.0566(4) 0.0601(4) 0.0712(4) 0.0090(3) 0.0184(3) 0.0195(3)
_geom_special_details
;
All e.s.d.'s (except the e.s.d. in the dihedral angle between two l.s. planes)
are estimated using the full covariance matrix. The cell e.s.d.'s are taken
into account individually in the estimation of e.s.d.'s in distances, angles
and torsion angles; correlations between e.s.d.'s in cell parameters are only
used when they are defined by crystal symmetry. An approximate (isotropic)
treatment of cell e.s.d.'s is used for estimating e.s.d.'s involving l.s.
planes.
;
loop_
    _geom_bond_atom_site_label_1
    _geom_bond_atom_site_label_2
    _geom_bond_site_symmetry_2
    _geom_bond_distance
    _geom_bond_publ_flag
    C1 C2 . 1.494(4) ?
    C1 H1A . 0.9600 ?
    C1 H1B . 0.9600 ?
    C1 H1C . 0.9600 ?
    C2 O1 . 1.433(2) ?
    C2 H2A . 0.9700 ?
    C2 H2B . 0.9700 ?
    C3 C4 . 1.367(3) ?
    C3 O1 . 1.371(2) ?
    C3 C8 . 1.424(3) ?
    C4 C5 . 1.397(3) ?
    C4 H4 . 0.9300 ?
    C5 C6 . 1.360(3) ?
    C5 H5 . 0.9300 ?
    C6 C7 . 1.412(3) ?
    C6 H6 . 0.9300 ?
    C7 C8 . 1.419(3) ?
    C7 C9 . 1.434(3) ?
    C8 O2 . 1.298(2) ?
    C9 N1 . 1.291(3) ?
    C9 H9 . 0.9300 ?
    C10 C11 . 1.395(3) ?
    C10 C15 . 1.410(3) ?
    C10 N1 . 1.420(2) ?
    C11 C12 . 1.372(3) ?
    C11 H11 . 0.9300 ?
    C12 C13 . 1.379(4) ?
    C12 H12 . 0.9300 ?
    C13 C14 . 1.382(3) ?
    C13 H13 . 0.9300 ?
    C14 C15 . 1.393(3) ?
    C14 H14 . 0.9300 ?
    C15 N2 . 1.414(3) ?
    C16 N2 . 1.297(3) ?
    C16 C17 . 1.432(3) ?
    C16 H16 . 0.9300 ?
    C17 C18 . 1.419(3) ?
    C17 C22 . 1.419(3) ?
    C18 C19 . 1.355(3) ?
    C18 H18 . 0.9300 ?
    C19 C20 . 1.402(3) ?
    C19 H19 . 0.9300 ?
    C20 C21 . 1.370(3) ?
    C20 H20 . 0.9300 ?
    C21 O4 . 1.364(3) ?
    C21 C22 . 1.428(3) ?
    C22 O3 . 1.295(2) ?
    C23 O4 . 1.428(2) ?
    C23 C24 . 1.496(3) ?
    C23 H23A . 0.9700 ?
    C23 H23B . 0.9700 ?
    C24 H24A . 0.9600 ?
    C24 H24B . 0.9600 ?
    C24 H24C . 0.9600 ?
    C25 O6 . 1.138(4) ?
    C25 N3 . 1.353(5) ?
    C25 H25 . 0.9300 ?
    C26 N3 . 1.440(5) ?
    C26 H26A . 0.9600 ?
    C26 H26B . 0.9600 ?
    C26 H26C . 0.9600 ?
    C27 N3 . 1.384(6) ?
    C27 H27A . 0.9600 ?
    C27 H27B . 0.9600 ?
    C27 H27C . 0.9600 ?
    N1 Cu1 . 1.9320(15) ?
    N2 Cu1 . 1.9360(15) ?
    O1 Na1 . 2.5874(16) ?
    O2 Cu1 . 1.8907(13) ?
    O2 Na1 . 2.3247(15) ?
    O3 Cu1 . 1.8862(13) ?
    O3 Na1 . 2.3646(16) ?
    O4 Na1 . 2.5938(16) ?
    O5 Na1 . 2.4483(18) ?
    O5 H5A . 0.8500 ?
    O5 H5B . 0.8499 ?
    Cu1 Na1 . 3.3529(9) ?
    Na1 Cl1 . 2.7726(10) ?
loop_
    _geom_angle_atom_site_label_1
    _geom_angle_atom_site_label_2
    _geom_angle_atom_site_label_3
    _geom_angle_site_symmetry_1
    _geom_angle_site_symmetry_3
    _geom_angle
    _geom_angle_publ_flag
    C2 C1 H1A . . 109.5 ?
    C2 C1 H1B . . 109.5 ?
    H1A C1 H1B . . 109.5 ?
    C2 C1 H1C . . 109.5 ?
    H1A C1 H1C . . 109.5 ?
    H1B C1 H1C . . 109.5 ?
    O1 C2 C1 . . 107.50(19) ?
    O1 C2 H2A . . 110.2 ?
    C1 C2 H2A . . 110.2 ?
    O1 C2 H2B . . 110.2 ?
    C1 C2 H2B . . 110.2 ?
    H2A C2 H2B . . 108.5 ?
    C4 C3 O1 . . 125.06(18) ?
    C4 C3 C8 . . 121.16(18) ?
    O1 C3 C8 . . 113.78(16) ?
    C3 C4 C5 . . 120.48(19) ?
    C3 C4 H4 . . 119.8 ?
    C5 C4 H4 . . 119.8 ?
    C6 C5 C4 . . 120.24(19) ?
    C6 C5 H5 . . 119.9 ?
    C4 C5 H5 . . 119.9 ?
    C5 C6 C7 . . 120.9(2) ?
    C5 C6 H6 . . 119.6 ?
    C7 C6 H6 . . 119.6 ?
    C6 C7 C8 . . 119.65(18) ?
    C6 C7 C9 . . 117.51(18) ?
    C8 C7 C9 . . 122.82(18) ?
    O2 C8 C7 . . 124.89(17) ?
    O2 C8 C3 . . 117.57(16) ?
    C7 C8 C3 . . 117.52(17) ?
    N1 C9 C7 . . 125.74(18) ?
    N1 C9 H9 . . 117.1 ?
    C7 C9 H9 . . 117.1 ?
    C11 C10 C15 . . 119.70(18) ?
    C11 C10 N1 . . 125.02(19) ?
    C15 C10 N1 . . 115.27(16) ?
    C12 C11 C10 . . 119.8(2) ?
    C12 C11 H11 . . 120.1 ?
    C10 C11 H11 . . 120.1 ?
    C11 C12 C13 . . 120.6(2) ?
    C11 C12 H12 . . 119.7 ?
    C13 C12 H12 . . 119.7 ?
    C12 C13 C14 . . 120.9(2) ?
    C12 C13 H13 . . 119.6 ?
    C14 C13 H13 . . 119.6 ?
    C13 C14 C15 . . 119.5(2) ?
    C13 C14 H14 . . 120.2 ?
    C15 C14 H14 . . 120.2 ?
    C14 C15 C10 . . 119.47(19) ?
    C14 C15 N2 . . 125.23(19) ?
    C10 C15 N2 . . 115.30(16) ?
    N2 C16 C17 . . 125.50(18) ?
    N2 C16 H16 . . 117.2 ?
    C17 C16 H16 . . 117.2 ?
    C18 C17 C22 . . 119.0(2) ?
    C18 C17 C16 . . 118.03(19) ?
    C22 C17 C16 . . 122.98(18) ?
    C19 C18 C17 . . 121.0(2) ?
    C19 C18 H18 . . 119.5 ?
    C17 C18 H18 . . 119.5 ?
    C18 C19 C20 . . 120.9(2) ?
    C18 C19 H19 . . 119.6 ?
    C20 C19 H19 . . 119.6 ?
    C21 C20 C19 . . 120.0(2) ?
    C21 C20 H20 . . 120.0 ?
    C19 C20 H20 . . 120.0 ?
    O4 C21 C20 . . 126.45(19) ?
    O4 C21 C22 . . 112.61(16) ?
    C20 C21 C22 . . 120.9(2) ?
    O3 C22 C17 . . 125.19(18) ?
    O3 C22 C21 . . 116.57(18) ?
    C17 C22 C21 . . 118.24(18) ?
    O4 C23 C24 . . 107.24(18) ?
    O4 C23 H23A . . 110.3 ?
    C24 C23 H23A . . 110.3 ?
    O4 C23 H23B . . 110.3 ?
    C24 C23 H23B . . 110.3 ?
    H23A C23 H23B . . 108.5 ?
    C23 C24 H24A . . 109.5 ?
    C23 C24 H24B . . 109.5 ?
    H24A C24 H24B . . 109.5 ?
    C23 C24 H24C . . 109.5 ?
    H24A C24 H24C . . 109.5 ?
    H24B C24 H24C . . 109.5 ?
    O6 C25 N3 . . 128.4(4) ?
    O6 C25 H25 . . 115.8 ?
    N3 C25 H25 . . 115.8 ?
    N3 C26 H26A . . 109.5 ?
    N3 C26 H26B . . 109.5 ?
    H26A C26 H26B . . 109.5 ?
    N3 C26 H26C . . 109.5 ?
    H26A C26 H26C . . 109.5 ?
    H26B C26 H26C . . 109.5 ?
    N3 C27 H27A . . 109.5 ?
    N3 C27 H27B . . 109.5 ?
    H27A C27 H27B . . 109.5 ?
    N3 C27 H27C . . 109.5 ?
    H27A C27 H27C . . 109.5 ?
    H27B C27 H27C . . 109.5 ?
    C9 N1 C10 . . 123.02(16) ?
    C9 N1 Cu1 . . 124.58(13) ?
    C10 N1 Cu1 . . 112.00(12) ?
    C16 N2 C15 . . 123.16(17) ?
    C16 N2 Cu1 . . 124.68(14) ?
    C15 N2 Cu1 . . 112.10(12) ?
    C25 N3 C27 . . 120.8(4) ?
    C25 N3 C26 . . 116.8(4) ?
    C27 N3 C26 . . 122.4(4) ?
    C3 O1 C2 . . 117.65(16) ?
    C3 O1 Na1 . . 117.35(11) ?
    C2 O1 Na1 . . 124.69(12) ?
    C8 O2 Cu1 . . 126.74(12) ?
    C8 O2 Na1 . . 128.15(12) ?
    Cu1 O2 Na1 . . 104.92(6) ?
    C22 O3 Cu1 . . 126.68(13) ?
    C22 O3 Na1 . . 129.38(12) ?
    Cu1 O3 Na1 . . 103.57(6) ?
    C21 O4 C23 . . 119.18(16) ?
    C21 O4 Na1 . . 119.93(11) ?
    C23 O4 Na1 . . 120.61(13) ?
    Na1 O5 H5A . . 115.8 ?
    Na1 O5 H5B . . 122.1 ?
    H5A O5 H5B . . 107.7 ?
    O3 Cu1 O2 . . 85.28(6) ?
    O3 Cu1 N1 . . 178.41(6) ?
    O2 Cu1 N1 . . 94.59(6) ?
    O3 Cu1 N2 . . 94.84(6) ?
    O2 Cu1 N2 . . 179.37(7) ?
    N1 Cu1 N2 . . 85.31(7) ?
    O3 Cu1 Na1 . . 43.28(4) ?
    O2 Cu1 Na1 . . 42.07(4) ?
    N1 Cu1 Na1 . . 136.65(5) ?
    N2 Cu1 Na1 . . 138.01(5) ?
    O2 Na1 O3 . . 66.12(5) ?
    O2 Na1 O5 . . 103.25(6) ?
    O3 Na1 O5 . . 95.10(6) ?
    O2 Na1 O1 . . 63.11(5) ?
    O3 Na1 O1 . . 128.73(5) ?
    O5 Na1 O1 . . 89.74(6) ?
    O2 Na1 O4 . . 127.37(6) ?
    O3 Na1 O4 . . 61.25(5) ?
    O5 Na1 O4 . . 81.30(6) ?
    O1 Na1 O4 . . 167.51(6) ?
    O2 Na1 Cl1 . . 105.82(5) ?
    O3 Na1 Cl1 . . 111.77(5) ?
    O5 Na1 Cl1 . . 146.43(5) ?
    O1 Na1 Cl1 . . 88.68(4) ?
    O4 Na1 Cl1 . . 93.97(5) ?
    O2 Na1 Cu1 . . 33.02(3) ?
    O3 Na1 Cu1 . . 33.15(3) ?
    O5 Na1 Cu1 . . 102.27(4) ?
    O1 Na1 Cu1 . . 96.02(4) ?
    O4 Na1 Cu1 . . 94.39(4) ?
    Cl1 Na1 Cu1 . . 111.24(3) ?
