# Supplementary material for: Aqua­chlorido{μ-6,6′-dieth­oxy-2,2′-[1,2-phenyl­enebis(nitrilo­methyl­idyne)]diphenolato}copper(II)sodium(I) N,N-dimethyl­formamide solvate
Source: Acta Crystallogr Sect E Struct Rep Online. 2009 Dec 12;66(Pt 1):m45. doi: 10.1107/S1600536809051150 (PMC2980255; doi:10.1107/S1600536809051150)
Supplement: Supplementary file 2 [file e-66-00m45-Isup2.hkl]

#
# h,k,l, Fc-squared, Fo-squared, sigma(Fo-squared) and status flag
#
data_I
_shelx_title ' qq in P2(1)/n'
_shelx_refln_list_code          4
_shelx_F_calc_maximum      431.33
_exptl_crystal_F_000      1276.00
_reflns_d_resolution_high  0.8409
 
loop_
 _symmetry_equiv_pos_as_xyz
 'x, y, z'
 '-x+1/2, y+1/2, -z+1/2'
 '-x, -y, -z'
 'x-1/2, -y-1/2, z-1/2'
 
_cell_length_a    12.2528
_cell_length_b    19.5664
_cell_length_c    12.4901
_cell_angle_alpha  90.000
_cell_angle_beta  111.653
_cell_angle_gamma  90.000
 
_shelx_F_squared_multiplier     1.000
 
loop_
 _refln_index_h
 _refln_index_k
 _refln_index_l
 _refln_F_squared_calc
 _refln_F_squared_meas
 _refln_F_squared_sigma
 _refln_observed_status
   2   0   0    17840.84    17225.88    405.09 o
   4   0   0     2071.06     2096.14     37.99 o
   6   0   0     8104.60     7978.64    137.38 o
   8   0   0     3053.76     3094.46     57.52 o
  10   0   0      224.26      235.85     16.96 o
  12   0   0      662.54      644.91     31.47 o
   1   1   0      796.68      768.51     13.72 o
   2   1   0     1021.89      982.68     23.68 o
   3   1   0      560.29      503.23      8.41 o
   4   1   0      917.60      969.70     15.30 o
   5   1   0        6.50        4.80      1.55 o
   6   1   0     1194.44     1185.30     17.06 o
   7   1   0      263.24      295.03      6.85 o
   8   1   0       29.05       28.47      3.09 o
   9   1   0      119.86      138.60      6.76 o
  10   1   0      286.87      301.14     13.28 o
  11   1   0        1.09        8.76      6.55 o
  12   1   0      258.73      259.28     15.35 o
  13   1   0       77.46       69.37      9.94 o
   1   2   0      956.07      938.96     28.49 o
   2   2   0     5761.48     6301.65    184.14 o
   3   2   0     6368.10     6972.91     96.09 o
   4   2   0    12934.04    12987.65    201.16 o
   5   2   0      235.26      252.62      5.89 o
   6   2   0      246.15      242.21      6.30 o
   7   2   0       95.83      115.58      4.36 o
   8   2   0     1887.61     1887.24     26.40 o
   9   2   0       34.72       31.82      4.52 o
  10   2   0      167.82      175.43      8.08 o
  11   2   0        3.43        3.74      6.37 o
  12   2   0      448.99      515.27     19.78 o
  13   2   0       58.18       51.45     20.70 o
   1   3   0      414.63      408.09      7.92 o
   2   3   0     1412.37     1675.19     65.30 o
   3   3   0     4766.22     5013.78    104.57 o
   4   3   0        3.69        1.60      2.93 o
   5   3   0     2060.86     2024.90     30.08 o
   6   3   0     1727.24     1736.66     26.68 o
   7   3   0     3823.80     3877.30     56.12 o
   8   3   0      614.22      619.29     15.35 o
   9   3   0      706.07      706.31     15.51 o
  10   3   0      265.19      281.16      9.89 o
  11   3   0      668.21      702.45     21.94 o
  12   3   0       22.28       20.85      8.11 o
  13   3   0      297.42      301.45     20.85 o
   0   4   0    35301.61    34049.63    638.34 o
   1   4   0     1291.67     1464.69     29.48 o
   2   4   0     5772.17     6000.25     71.80 o
   3   4   0      299.79      265.11     10.17 o
   4   4   0     4156.73     3794.70     53.57 o
   5   4   0     2036.10     1967.49     29.30 o
   6   4   0     3429.23     3288.88     47.63 o
   7   4   0     1168.19     1097.87     18.42 o
   8   4   0     3080.69     3079.43     47.85 o
   9   4   0       39.68       44.72      5.12 o
  10   4   0       39.60       46.55      5.45 o
  11   4   0      357.49      366.15     16.07 o
  12   4   0      222.78      234.86     19.48 o
  13   4   0        3.26        0.00      8.26 o
   1   5   0     1808.73     1964.23     24.22 o
   2   5   0     2454.74     2482.74     49.14 o
   3   5   0      586.85      571.73      8.54 o
   4   5   0      177.22      178.35      7.04 o
   5   5   0       96.67       80.88      3.37 o
   6   5   0      713.62      697.96     12.54 o
   7   5   0        6.32        7.73      3.63 o
   8   5   0     1665.90     1628.89     33.49 o
   9   5   0      138.90      119.04      6.56 o
  10   5   0       10.12       14.36      4.79 o
  11   5   0      491.34      500.05     14.03 o
  12   5   0       64.35       67.22      9.47 o
  13   5   0       10.82        0.00      8.50 o
   0   6   0      261.97      195.67      4.52 o
   1   6   0       15.79       10.00      1.65 o
   2   6   0     4798.36     4492.28     77.17 o
   3   6   0     1636.16     1744.53     29.50 o
   4   6   0    19282.75    19511.82    230.41 o
   5   6   0     4155.26     4311.10     61.11 o
   6   6   0     5595.46     5434.56     76.75 o
   7   6   0      300.75      283.10     11.38 o
   8   6   0     1471.00     1569.33     32.71 o
   9   6   0      514.48      470.43     14.40 o
  10   6   0     1650.40     1651.38     43.42 o
  11   6   0      464.57      485.94     13.97 o
  12   6   0      809.94      825.19     25.40 o
  13   6   0       96.41      115.93     11.61 o
   1   7   0     3932.49     4070.82     40.64 o
   2   7   0      450.66      533.64      8.18 o
   3   7   0     5406.09     6167.18    143.53 o
   4   7   0     3192.82     3608.17     62.61 o
   5   7   0     2367.33     2530.80     32.57 o
   6   7   0       39.06       49.64      4.50 o
   7   7   0       80.18       69.97      5.73 o
   8   7   0     1074.25     1114.93     34.06 o
   9   7   0       10.34       24.45     10.62 o
  10   7   0       42.10       50.61      5.85 o
  11   7   0      161.06      154.98      8.73 o
  12   7   0       16.93        9.87     12.14 o
   0   8   0     3650.95     2936.32     42.25 o
   1   8   0      304.88      375.49     12.46 o
   2   8   0     1401.16     1146.68     15.65 o
   3   8   0      539.44      668.02     18.39 o
   4   8   0     7889.40     8496.60    129.22 o
   5   8   0      740.90      828.30     17.08 o
   6   8   0     2491.52     2382.69     37.12 o
   7   8   0     1499.97     1453.82     25.09 o
   8   8   0     1654.78     1610.49     33.43 o
   9   8   0      356.85      362.55     17.64 o
  10   8   0     1008.48      984.83     24.39 o
  11   8   0       23.70       21.17      5.73 o
  12   8   0      343.99      348.02     17.84 o
   1   9   0     2731.21     2873.10     32.57 o
   2   9   0       55.73       44.68      2.62 o
   3   9   0      892.19      997.02     14.32 o
   4   9   0      123.55      169.22      4.61 o
   5   9   0     1786.69     1864.57     37.11 o
   6   9   0     4352.91     4635.84     67.91 o
   7   9   0      340.85      312.61      9.43 o
   8   9   0       85.26       93.66      8.67 o
   9   9   0      586.57      561.28     14.21 o
  10   9   0      111.10      107.18      7.66 o
  11   9   0      139.48      120.79      7.42 o
  12   9   0      324.46      310.94     23.78 o
   1  10   0      694.55      678.81      9.64 o
   2  10   0      124.74       92.49      3.45 o
   3  10   0     2493.20     2260.33     29.37 o
   4  10   0      142.43      132.55      4.30 o
   5  10   0     3298.36     3334.42     49.94 o
   6  10   0     1158.33     1166.67     21.03 o
   7  10   0      735.70      690.83     14.89 o
   8  10   0      436.14      442.39     17.24 o
   9  10   0      552.76      548.95     13.97 o
  10  10   0      212.82      218.39      9.53 o
  11  10   0      294.15      269.10     12.09 o
  12  10   0      269.68      278.96     13.91 o
   1  11   0      928.62      973.21     13.04 o
   2  11   0      135.04      137.32      3.88 o
   3  11   0      278.96      306.52      7.25 o
   4  11   0      352.84      427.87     13.93 o
   5  11   0      763.29      722.61     14.67 o
   6  11   0       27.74       24.78      3.86 o
   7  11   0       14.57       16.53      3.96 o
   8  11   0        0.39        0.00      3.91 o
   9  11   0        3.31        0.57      4.48 o
  10  11   0        0.77        1.63      6.65 o
  11  11   0      254.90      275.34     16.04 o
   0  12   0     7344.01     7174.69    101.10 o
   1  12   0     7713.60     7697.64     84.22 o
   2  12   0     1847.24     1849.44     22.38 o
   3  12   0     1653.47     1617.92     22.33 o
   4  12   0     1408.99     1437.74     24.22 o
   5  12   0     1902.35     1882.56     30.78 o
   6  12   0     1229.32     1161.59     21.28 o
   7  12   0     1302.76     1273.47     31.00 o
   8  12   0       65.93       54.81      7.55 o
   9  12   0      294.10      255.57     12.91 o
  10  12   0        8.44        6.72      6.90 o
  11  12   0      218.53      205.54     13.06 o
   1  13   0       43.97       40.90      3.13 o
   2  13   0      590.17      543.46      8.91 o
   3  13   0      145.54      150.45      6.57 o
   4  13   0       39.53       45.65      6.27 o
   5  13   0     1082.27     1161.90     33.61 o
   6  13   0      114.58      118.75      8.48 o
   7  13   0      226.67      205.35     11.32 o
   8  13   0       38.88       38.91      7.18 o
   9  13   0       10.71        4.28      6.69 o
  10  13   0       90.21       75.49      9.06 o
  11  13   0        2.39        0.00      7.35 o
   0  14   0     6045.52     5969.18     85.53 o
   1  14   0      962.89     1010.22     15.84 o
   2  14   0     1476.47     1474.18     18.99 o
   3  14   0     3164.66     3039.46     39.58 o
   4  14   0      659.37      607.55     16.94 o
   5  14   0      479.97      469.52     15.00 o
   6  14   0      176.69      161.83      9.64 o
   7  14   0       33.35       21.80      6.42 o
   8  14   0      101.61      102.33      9.46 o
   9  14   0      156.98      133.21     17.26 o
  10  14   0      123.41      112.11     10.62 o
   1  15   0      878.46      935.41     15.31 o
   2  15   0      109.54      103.08      5.51 o
   3  15   0      133.97      118.89      8.05 o
   4  15   0      689.34      763.93     20.03 o
   5  15   0      201.52      203.65     10.59 o
   6  15   0       99.55      110.88      8.57 o
   7  15   0       52.22       47.79      7.61 o
   8  15   0      149.28      134.81     10.54 o
   9  15   0       65.24       54.49      8.79 o
  10  15   0       32.01       22.31     13.59 o
   0  16   0        5.43        0.00      6.21 o
   1  16   0     4559.38     4444.04    257.69 o
   2  16   0       12.41       15.74      3.51 o
   3  16   0     2271.24     2223.71     78.82 o
   4  16   0      759.68      692.19     19.19 o
   5  16   0     1781.65     1644.55     35.75 o
   6  16   0       44.74       39.10      7.06 o
   7  16   0      722.05      743.40     21.94 o
   8  16   0        0.37        0.00      6.85 o
   9  16   0      252.84      254.26     14.01 o
   1  17   0      492.03      521.65     21.21 o
   2  17   0        0.11        4.55      5.21 o
   3  17   0      824.43      888.74     22.52 o
   4  17   0      185.97      165.25     10.85 o
   5  17   0       65.16       50.95      7.86 o
   6  17   0        1.40        1.18      6.35 o
   7  17   0       37.12       54.38     16.19 o
   8  17   0      110.21      114.10     10.37 o
   9  17   0      136.72      122.60     11.39 o
   0  18   0      438.35      428.34     14.39 o
   1  18   0     1100.21     1149.15     27.27 o
   2  18   0       63.36       56.32      7.01 o
   3  18   0     4697.28     4654.20     85.05 o
   4  18   0       57.89       72.90     11.07 o
   5  18   0     1033.63      960.54     25.37 o
   6  18   0        0.19        0.00      5.93 o
   7  18   0      271.44      276.90     14.77 o
   8  18   0        1.12        0.00      6.92 o
   1  19   0      122.46      117.65      6.92 o
   2  19   0       11.93        3.32     15.27 o
   3  19   0        3.49        7.59      5.98 o
   4  19   0      136.00      143.04     10.20 o
   5  19   0      472.00      456.86     24.97 o
   6  19   0        2.08        0.00      6.82 o
   7  19   0        5.38        2.54      7.13 o
   0  20   0       97.17      109.59      8.84 o
   1  20   0      964.33      979.92     25.16 o
   2  20   0      263.46      253.95     12.18 o
   3  20   0      272.03      271.15     13.18 o
   4  20   0       89.63       86.78      9.18 o
   5  20   0      215.18      209.30     12.31 o
   6  20   0        8.52       18.14      7.63 o
   1  21   0       33.96       28.65      5.49 o
   2  21   0      109.87      117.91     14.59 o
   3  21   0      101.26       86.86     16.12 o
   4  21   0        0.40        2.88      6.64 o
   5  21   0        3.42        6.98      7.21 o
   0  22   0        0.30        0.00      9.62 o
   1  22   0      296.34      283.08     11.03 o
   2  22   0      121.16      132.67     10.47 o
   3  22   0      673.11      767.96     38.11 o
   4  22   0      189.08      177.72     11.93 o
   1  23   0       50.04       68.36      9.45 o
   2  23   0        5.71        0.55      7.23 o
 -13   0   1        0.60        0.00     10.85 o
 -11   0   1        6.25       18.02      9.47 o
  -9   0   1      417.77      385.15     12.46 o
  -7   0   1     5646.49     5874.80    103.27 o
  -5   0   1     1151.23     1137.98     31.01 o
  -3   0   1     9895.84     9783.76    229.28 o
  -1   0   1     1987.97     2004.84     48.88 o
   1   0   1        4.43        0.00      3.05 o
   3   0   1    46417.28    43000.93    723.81 o
   7   0   1        5.34        2.51      3.11 o
   9   0   1       48.08       62.17      9.93 o
  11   0   1       43.60       81.11     13.44 o
  13   0   1       80.85       72.25     15.58 o
 -13   1   1        1.27        1.32      7.59 o
 -12   1   1     1020.11     1047.95     28.89 o
 -11   1   1      250.01      243.02     13.17 o
 -10   1   1      651.01      625.79     22.57 o
  -9   1   1        5.66        4.82      2.81 o
  -8   1   1      536.38      511.80     10.45 o
  -7   1   1     1855.67     1884.08     29.41 o
  -6   1   1    11334.32    11372.87    157.05 o
  -5   1   1       12.17        9.35      1.90 o
  -4   1   1     2905.05     2610.35    153.21 o
  -3   1   1    11491.87    11659.53    272.66 o
  -2   1   1       29.58       33.60      2.90 o
  -1   1   1     2033.49     1892.51     43.46 o
   0   1   1    75934.34    62780.34   8932.72 o
   1   1   1      574.25      575.35     22.91 o
   2   1   1    27511.45    26230.75    314.25 o
   3   1   1     2782.01     3006.00     37.08 o
   4   1   1     6101.45     5549.94     67.58 o
   5   1   1     5101.37     5172.71     63.56 o
   6   1   1     2632.15     2571.02     33.41 o
   7   1   1       70.69       70.67      3.51 o
   8   1   1     2474.10     2557.79     40.48 o
   9   1   1     1127.09     1189.81     29.00 o
  10   1   1      221.40      241.42     12.42 o
  11   1   1       18.53       23.16      7.38 o
  12   1   1      416.72      419.46     21.69 o
  13   1   1        6.44        0.00      8.19 o
 -13   2   1      331.98      340.54     33.99 o
 -12   2   1       64.04       59.58      9.16 o
 -11   2   1      219.46      218.34     14.59 o
 -10   2   1      474.67      521.72     17.41 o
  -9   2   1        2.92        2.67      2.85 o
  -8   2   1        8.34        2.49      2.60 o
  -7   2   1     3446.36     3604.20     52.64 o
  -6   2   1      695.07      663.69     12.31 o
  -5   2   1     1892.99     1890.42     28.43 o
  -4   2   1     1411.75     1505.75     22.71 o
  -3   2   1     2133.84     2419.26     52.86 o
  -2   2   1     1701.03     1767.47     43.69 o
  -1   2   1     2826.31     2926.83     62.55 o
   0   2   1     5760.27     6067.74    100.88 o
   1   2   1        0.36       11.46      1.53 o
   2   2   1    11240.75    11773.25    198.32 o
   3   2   1       74.74       68.73      3.17 o
   4   2   1       78.39       91.45      2.81 o
   5   2   1     1441.49     1432.97     19.44 o
   6   2   1      516.24      541.43      9.27 o
   7   2   1      228.41      268.58      6.38 o
   8   2   1      380.64      411.34     10.78 o
   9   2   1       32.90       27.19      4.37 o
  10   2   1        3.40        0.00      5.82 o
  11   2   1      440.37      429.32     17.11 o
  12   2   1        2.04        0.73      7.71 o
  13   2   1       69.82       85.13     16.57 o
 -13   3   1        4.15        6.12      7.72 o
 -12   3   1      675.80      702.24     23.91 o
 -11   3   1       10.55        0.80      4.54 o
 -10   3   1     1037.23     1007.78     21.73 o
  -9   3   1      234.29      236.74     10.19 o
  -8   3   1      216.57      216.68      6.97 o
  -7   3   1     1109.21     1037.85     24.43 o
  -6   3   1      841.97      870.71     15.08 o
  -5   3   1       94.69      110.10      4.11 o
  -4   3   1     7408.52     7533.50    108.45 o
  -3   3   1    11255.85    11875.29    244.23 o
  -1   3   1     6924.97     6934.26    115.08 o
   0   3   1      229.91      327.80      6.64 o
   1   3   1       15.53        0.00      3.13 o
   2   3   1     2428.04     2355.44     41.50 o
   3   3   1      131.58      177.61      4.02 o
   4   3   1      291.24      234.30      5.07 o
   5   3   1     2727.46     2714.79     34.62 o
   6   3   1     1577.34     1487.45     20.53 o
   7   3   1      801.64      764.90     15.16 o
   8   3   1     2755.92     2752.35     43.40 o
   9   3   1        4.32        7.57      4.49 o
  10   3   1      242.56      278.17     13.26 o
  11   3   1       41.51       59.62     16.19 o
  12   3   1       90.33       99.12     10.51 o
  13   3   1      382.32      365.03     17.85 o
 -13   4   1        1.90        0.00      7.21 o
 -12   4   1       40.29       30.32      8.03 o
 -11   4   1      583.26      576.23     15.02 o
 -10   4   1        5.90        3.24      4.36 o
  -9   4   1      809.59      817.47     20.35 o
  -8   4   1       18.18       20.10      3.14 o
  -7   4   1      495.67      491.96     10.31 o
  -6   4   1        2.81        0.00      1.93 o
  -5   4   1       48.93       63.09      4.03 o
  -4   4   1      155.58      165.05      4.98 o
  -3   4   1    11927.20    12739.43    150.79 o
  -2   4   1        0.91        0.00      1.11 o
  -1   4   1      746.81      666.29      9.31 o
   0   4   1      395.55      351.27     12.60 o
   1   4   1     6602.68     7353.05     87.40 o
   2   4   1      199.05      200.83      5.67 o
   3   4   1      320.06      309.49     10.46 o
   4   4   1     1246.87     1228.52     18.67 o
   5   4   1     1188.91     1266.18     19.72 o
   6   4   1       28.67       28.44      2.51 o
   7   4   1     1779.73     1732.31     29.28 o
   8   4   1        4.46        6.01      3.88 o
   9   4   1     1786.97     1914.59     32.78 o
  10   4   1      356.69      361.64     11.61 o
  11   4   1      197.50      191.16     19.48 o
  12   4   1      166.21      161.24     20.70 o
 -13   5   1       53.06       50.97      9.40 o
 -12   5   1       24.80       16.45      7.08 o
 -11   5   1     1380.97     1453.75     27.60 o
 -10   5   1     1027.58      984.77     23.97 o
  -9   5   1      824.17      808.12     20.14 o
  -8   5   1     5055.18     4955.48     88.90 o
  -7   5   1     4853.97     4743.86     68.08 o
  -6   5   1     7270.85     7342.78    102.61 o
  -5   5   1     5932.61     6021.63     84.32 o
  -4   5   1     2202.86     2360.99     29.97 o
  -3   5   1     2996.49     2643.45     43.36 o
  -2   5   1     4423.89     4308.75     52.25 o
  -1   5   1     1953.81     1674.73     21.20 o
   0   5   1     3709.07     3327.99    205.16 o
   1   5   1     1456.23     1380.22     17.61 o
   2   5   1     2101.02     2113.91     26.40 o
   3   5   1     2811.01     2458.63     51.40 o
   4   5   1     3820.07     3631.31     64.19 o
   5   5   1      230.93      230.89      5.28 o
   6   5   1     5723.94     5686.88     99.80 o
   7   5   1       29.93       28.61      3.83 o
   8   5   1     2197.54     2180.41     35.86 o
   9   5   1      783.30      768.37     16.88 o
  10   5   1      334.18      309.36     12.88 o
  11   5   1      272.38      276.19     14.50 o
  12   5   1      865.30      937.40     68.13 o
 -13   6   1      279.05      244.77     21.31 o
 -12   6   1      440.61      496.70     14.45 o
 -11   6   1      154.62      169.36      9.46 o
 -10   6   1       65.65       60.60      7.02 o
  -9   6   1       31.93       15.78      4.80 o
  -8   6   1       75.14       80.60      6.26 o
  -7   6   1      255.11      263.53      7.25 o
  -6   6   1      191.12      167.88      5.03 o
  -5   6   1      585.42      534.34      9.07 o
  -4   6   1       39.61       52.15      2.67 o
  -3   6   1      259.76      243.77      5.94 o
  -2   6   1     2896.26     3098.29     38.34 o
  -1   6   1      610.89      745.45     10.58 o
   0   6   1     1204.29     1280.06     17.70 o
   1   6   1     4355.55     4662.96     50.33 o
   2   6   1      719.50      781.38     10.97 o
   3   6   1       64.46       86.66      4.84 o
   4   6   1       71.58      107.95      5.43 o
   5   6   1     4461.29     4721.55     83.19 o
   6   6   1      570.75      580.18     14.73 o
   7   6   1       78.57       66.24      5.87 o
   8   6   1       12.17       12.33      4.05 o
   9   6   1       35.78       28.84      5.03 o
  10   6   1       66.28       74.26      6.60 o
  11   6   1      108.59      114.02     10.15 o
  12   6   1      112.04      103.66     11.13 o
 -13   7   1        1.53        8.23      7.84 o
 -12   7   1      332.66      360.66     12.92 o
 -11   7   1        4.50        5.86      5.99 o
 -10   7   1     4241.00     4305.79     79.98 o
  -9   7   1      973.38      931.15     22.57 o
  -8   7   1     1982.95     1859.73     37.36 o
  -7   7   1      279.18      275.24      8.29 o
  -6   7   1     8549.21     8379.86    101.40 o
  -5   7   1      634.34      662.24     10.67 o
  -4   7   1    16740.36    17411.01    206.07 o
  -3   7   1     3011.43     3147.75     42.88 o
  -2   7   1    10086.17     9823.50    254.20 o
  -1   7   1        8.02        9.00      2.61 o
   0   7   1     4037.80     4368.26     53.25 o
   1   7   1      296.00      270.58      4.89 o
   2   7   1     2280.23     2302.79     29.05 o
   3   7   1       94.44       80.27      2.93 o
   4   7   1    10194.77    10543.96    226.02 o
   5   7   1     3906.54     4008.69     83.48 o
   6   7   1      908.07      882.26     19.93 o
   7   7   1     1985.16     1988.36     50.33 o
   8   7   1     1120.99     1010.12     19.86 o
   9   7   1      392.02      400.69     11.96 o
  10   7   1     1030.31     1066.74     22.08 o
  11   7   1      132.65      149.42      8.62 o
  12   7   1      692.95      698.09     57.51 o
 -13   8   1        8.16        0.00      6.36 o
 -12   8   1      179.04      176.68     13.63 o
 -11   8   1        7.10        0.00      9.87 o
 -10   8   1        5.53        6.79      4.83 o
  -9   8   1      219.71      237.56      9.06 o
  -8   8   1     1711.13     1636.90     35.76 o
  -7   8   1      401.15      446.31     14.29 o
  -6   8   1      206.09      248.68      6.16 o
  -5   8   1      962.88     1030.20     18.45 o
  -4   8   1       11.46       11.73      1.86 o
  -3   8   1    10466.22    12137.17    144.30 o
  -2   8   1      531.06      686.58     11.95 o
  -1   8   1      625.41      559.25      7.09 o
   0   8   1     3772.94     4128.39     50.71 o
   1   8   1      960.80      946.97     11.90 o
   2   8   1     2785.21     3238.51     40.17 o
   3   8   1     1454.20     1434.09     19.25 o
   4   8   1     1212.52     1260.63     17.45 o
   5   8   1      438.16      521.06     11.37 o
   6   8   1     1923.23     1928.15     37.80 o
   7   8   1      310.40      302.23     11.18 o
   8   8   1     1061.58     1038.25     24.19 o
   9   8   1      577.61      627.59     22.48 o
  10   8   1       92.25       92.06      7.07 o
  11   8   1       36.48       56.96      7.17 o
  12   8   1        3.60       10.70      8.32 o
 -12   9   1       14.99       15.21      7.73 o
 -11   9   1      845.45      830.71     23.53 o
 -10   9   1     1203.87     1142.80     22.63 o
  -9   9   1      289.63      309.65     10.19 o
  -8   9   1     2338.95     2247.39     36.63 o
  -7   9   1      523.75      541.97     12.47 o
  -6   9   1     1821.04     1735.97     28.30 o
  -5   9   1     7346.21     7842.96    121.55 o
  -4   9   1     1552.13     1568.77     21.27 o
  -3   9   1     5572.69     6036.15     73.27 o
  -2   9   1      941.88      764.59     13.94 o
  -1   9   1      593.43      557.69      7.31 o
   0   9   1       54.94       71.93      3.55 o
   1   9   1     1110.31     1048.09     13.17 o
   2   9   1      581.87      689.54     10.56 o
   3   9   1      994.94      935.15     13.64 o
   4   9   1      193.67      182.75      6.25 o
   5   9   1       84.04       64.69      4.41 o
   6   9   1     3335.81     3345.92     50.77 o
   7   9   1     1141.18     1125.81     26.96 o
   8   9   1     1456.50     1376.03     48.27 o
   9   9   1      101.09      116.47      8.01 o
  10   9   1      114.57       98.19      7.59 o
  11   9   1      299.33      304.53     12.22 o
  12   9   1      600.02      645.28     22.64 o
 -12  10   1      376.66      375.67     22.61 o
 -11  10   1      231.60      281.08     14.43 o
 -10  10   1       52.93       53.75     12.37 o
  -9  10   1      325.58      362.61     14.32 o
  -8  10   1        8.52       14.40      4.00 o
  -7  10   1      236.23      239.32      8.28 o
  -6  10   1      707.97      775.83     15.28 o
  -5  10   1        2.33        5.41      2.54 o
  -4  10   1       70.87       83.42      3.94 o
  -3  10   1       24.30       27.81      2.24 o
  -2  10   1     3566.68     3744.95     42.13 o
  -1  10   1       47.23       62.74      2.36 o
   0  10   1     2426.14     2726.04     34.86 o
   1  10   1      365.80      360.02      6.13 o
   2  10   1      825.37      735.83     11.34 o
   3  10   1      400.61      314.91      6.37 o
   4  10   1       43.56       62.17      4.08 o
   5  10   1     1492.90     1435.79     24.35 o
   6  10   1      156.44      157.74      6.69 o
   7  10   1       71.41       64.79      6.04 o
   8  10   1        2.17        2.25      4.14 o
   9  10   1       49.31       45.34      5.73 o
  10  10   1      430.44      401.98     11.44 o
  11  10   1      341.14      361.77     11.54 o
 -12  11   1      798.21      844.00     28.41 o
 -11  11   1      285.24      321.30     36.43 o
 -10  11   1      427.25      429.62     16.42 o
  -9  11   1     1386.96     1451.48     69.20 o
  -8  11   1      113.12      118.17      8.46 o
  -7  11   1     1311.48     1371.22     30.50 o
  -6  11   1     1359.85     1406.05     25.93 o
  -5  11   1     1105.84     1222.93     20.61 o
  -4  11   1     2578.10     2412.31     43.78 o
  -3  11   1     3062.36     2918.98     37.25 o
  -2  11   1      404.84      337.79      6.97 o
  -1  11   1     9065.98     8520.50     84.15 o
   0  11   1       11.20       12.26      1.79 o
   1  11   1     6087.20     5764.97     63.00 o
   2  11   1     1197.46     1215.88     18.28 o
   3  11   1     3241.25     3108.37     39.61 o
   4  11   1      346.84      308.96     10.79 o
   5  11   1     1985.21     1961.06     33.50 o
   6  11   1      524.62      522.65     12.58 o
   7  11   1     1668.89     1649.46     28.58 o
   8  11   1      807.68      837.48     18.01 o
   9  11   1      531.40      532.00     14.29 o
  10  11   1      224.25      224.51     11.22 o
  11  11   1       86.94      101.92      8.81 o
 -11  12   1       34.49       47.72     12.68 o
 -10  12   1       30.69       15.60      7.22 o
  -9  12   1        3.61        3.45      5.95 o
  -8  12   1       57.04       49.57      6.93 o
  -7  12   1       23.85       20.86      5.59 o
  -6  12   1       22.22       17.85      5.05 o
  -5  12   1       74.27       84.59      6.70 o
  -4  12   1      211.36      242.65      9.46 o
  -3  12   1       42.21       72.35      3.44 o
  -2  12   1      288.36      294.31      6.09 o
  -1  12   1       62.19       77.07      2.89 o
   0  12   1        1.89        0.00      1.79 o
   1  12   1        2.95        4.80      1.94 o
   2  12   1      596.74      649.98     10.86 o
   3  12   1      127.95      129.36      5.97 o
   4  12   1      597.04      615.53     13.21 o
   5  12   1       80.87       89.20      5.40 o
   6  12   1       33.58       34.14      5.38 o
   7  12   1        2.60        2.64      4.12 o
   8  12   1      419.14      415.04     12.19 o
   9  12   1       12.51       10.87      5.21 o
  10  12   1       29.41       23.21      6.74 o
  11  12   1        1.72        0.00      6.19 o
 -11  13   1      410.38      399.18     38.19 o
 -10  13   1      104.20      109.54     10.15 o
  -9  13   1      517.34      574.08     19.13 o
  -8  13   1     1268.76     1235.40     29.78 o
  -7  13   1      958.13      980.01     24.64 o
  -6  13   1     1511.43     1612.00     61.48 o
  -5  13   1     1031.51      913.86     28.72 o
  -4  13   1       34.53       29.76      3.61 o
  -3  13   1     1392.13     1394.88     23.35 o
  -2  13   1     4083.61     4026.01     45.94 o
  -1  13   1     4773.13     4518.17     46.29 o
   0  13   1     4293.69     4183.69     59.80 o
   1  13   1     3557.72     3366.52     38.50 o
   2  13   1      374.10      402.27      8.21 o
   3  13   1     3517.40     3417.26     51.32 o
   4  13   1      806.56      796.52     32.38 o
   5  13   1      624.44      625.80     13.99 o
   6  13   1      385.97      410.21     11.28 o
   7  13   1      194.00      181.16      8.16 o
   8  13   1      134.46      131.07     12.83 o
   9  13   1        6.89        9.75      6.65 o
  10  13   1        3.24        4.31      7.71 o
 -11  14   1       34.19       23.40      8.76 o
 -10  14   1        2.53        1.66      7.71 o
  -9  14   1       47.36       50.28      8.10 o
  -8  14   1      164.01      145.87     12.75 o
  -7  14   1       60.10       50.02      7.23 o
  -6  14   1      580.36      587.21     17.55 o
  -5  14   1        2.37        0.01      4.62 o
  -4  14   1      248.99      235.97     10.29 o
  -3  14   1      218.19      198.45      7.99 o
  -2  14   1       75.13       90.93      5.27 o
  -1  14   1      274.95      285.82      5.88 o
   0  14   1      225.51      247.86      5.94 o
   1  14   1        0.13        0.64      2.27 o
   2  14   1      152.75      143.00      6.28 o
   3  14   1       24.62       20.21      3.81 o
   4  14   1     1108.41     1095.63     20.35 o
   5  14   1       88.25       92.65      5.89 o
   6  14   1      570.70      536.15     13.50 o
   7  14   1       50.05       57.42      7.48 o
   8  14   1       29.93       31.55      7.44 o
   9  14   1      127.73      102.44     15.58 o
  10  14   1       98.47      101.94     10.22 o
 -10  15   1      157.51      191.72     12.40 o
  -9  15   1      383.99      418.91     16.72 o
  -8  15   1        1.75        6.61      6.63 o
  -7  15   1       53.82       32.86      6.78 o
  -6  15   1        9.19       13.88      5.65 o
  -5  15   1      843.13      801.99     25.05 o
  -4  15   1      403.90      465.05     14.68 o
  -3  15   1      576.54      558.86     20.44 o
  -2  15   1       11.01        8.03      2.95 o
  -1  15   1     4593.29     4578.39     51.90 o
   0  15   1      316.15      337.95      7.30 o
   1  15   1     1771.00     1651.42     21.16 o
   2  15   1     2243.38     2339.61     37.12 o
   3  15   1     1344.16     1387.21     24.37 o
   4  15   1      597.23      605.72     16.79 o
   5  15   1      600.69      554.33     21.08 o
   6  15   1        9.96        4.44      5.69 o
   7  15   1      930.77      860.96     23.62 o
   8  15   1      165.31      169.58     11.35 o
   9  15   1      197.02      224.80     19.09 o
 -10  16   1       20.05       12.50      8.14 o
  -9  16   1      123.79       91.95     10.11 o
  -8  16   1        1.04        8.35      6.84 o
  -7  16   1        6.61       19.28      6.85 o
  -6  16   1       10.96       10.82      5.74 o
  -5  16   1      118.57      118.52     13.06 o
  -4  16   1      431.32      385.73     19.09 o
  -3  16   1       69.48       71.67      7.50 o
  -2  16   1       12.88        9.57      4.74 o
  -1  16   1     5358.34     5367.83     60.46 o
   0  16   1      995.76     1007.53     16.92 o
   1  16   1      180.23      171.89      5.81 o
   2  16   1     1496.56     1545.03     26.66 o
   3  16   1     1081.06     1065.40     52.55 o
   4  16   1      146.94      135.25     11.07 o
   5  16   1      584.10      560.31     17.82 o
   6  16   1       34.01       36.06      7.34 o
   7  16   1      307.41      290.64     14.09 o
   8  16   1      292.87      286.25     14.82 o
   9  16   1      104.87      108.23     10.66 o
  -9  17   1      596.51      573.90     20.20 o
  -8  17   1       17.33       15.88      7.13 o
  -7  17   1     1110.78     1169.91     29.49 o
  -6  17   1        0.68        4.70      6.24 o
  -5  17   1     1489.43     1475.89     33.41 o
  -4  17   1      123.74      155.00      9.35 o
  -3  17   1     2343.21     2320.76     46.12 o
  -2  17   1       59.14       46.42      9.13 o
  -1  17   1     5546.89     5685.28     64.04 o
   0  17   1        4.31        1.34      2.88 o
   1  17   1       71.79       62.87      4.13 o
   2  17   1      520.08      549.79     16.90 o
   3  17   1     5832.01     5941.52    144.04 o
   4  17   1      128.63      119.53      8.95 o
   5  17   1     2219.40     2191.45     94.25 o
   6  17   1      423.55      404.95     16.33 o
   7  17   1      981.68     1014.33     27.55 o
   8  17   1        7.19        0.00      7.16 o
  -8  18   1        5.41        0.00      7.22 o
  -7  18   1       32.05       37.11      7.86 o
  -6  18   1      177.38      142.20     10.22 o
  -5  18   1      427.05      379.34     15.22 o
  -4  18   1      300.60      246.97     11.93 o
  -3  18   1      354.79      321.55     13.18 o
  -2  18   1       50.23       46.66      7.74 o
  -1  18   1       32.16       28.42      5.23 o
   0  18   1     1153.50     1125.54     18.38 o
   1  18   1      201.46      224.46      8.89 o
   2  18   1       23.36       23.20     11.69 o
   3  18   1     1122.00     1107.08     27.06 o
   4  18   1        4.75       22.57      7.07 o
   5  18   1        1.06        0.00      6.42 o
   6  18   1       17.13       14.03      7.26 o
   7  18   1       99.13       90.54      9.80 o
   8  18   1       15.07        0.00      7.45 o
  -8  19   1       64.39       57.21      9.18 o
  -7  19   1      503.65      511.78     19.35 o
  -6  19   1       19.07       13.32      7.29 o
  -5  19   1     1092.42     1109.95     55.22 o
  -4  19   1       20.52       12.81      6.69 o
  -3  19   1      865.79      911.92     23.92 o
  -2  19   1      542.77      530.04     14.04 o
  -1  19   1      740.25      739.09     14.13 o
   0  19   1        2.00        5.62      3.75 o
   1  19   1      291.98      314.60     10.74 o
   2  19   1      449.41      408.80     15.08 o
   3  19   1     2418.76     2323.82     47.58 o
   4  19   1       24.83       28.49      7.50 o
   5  19   1      560.51      550.46     18.74 o
   6  19   1      238.25      222.33     12.90 o
   7  19   1      117.79      125.45     11.18 o
  -7  20   1        3.16       15.91     16.42 o
  -6  20   1       11.14        3.97      7.00 o
  -5  20   1        8.37        2.23      8.55 o
  -4  20   1      140.76      116.66      9.74 o
  -3  20   1        5.51        8.12      6.04 o
  -2  20   1      256.03      260.55     10.10 o
  -1  20   1       78.94       93.15      5.78 o
   0  20   1      117.77      107.77      7.00 o
   1  20   1       84.59       95.09      6.93 o
   2  20   1       98.91      101.62      9.07 o
   3  20   1       85.32      103.15      9.33 o
   4  20   1      344.86      341.98     15.48 o
   5  20   1      220.28      226.21     13.55 o
   6  20   1        5.38        9.31      7.61 o
  -6  21   1       11.96       18.53      8.21 o
  -5  21   1      377.58      391.98     16.95 o
  -4  21   1       17.51        9.37      7.49 o
  -3  21   1      443.17      420.94     16.15 o
  -2  21   1       34.60       28.88      7.02 o
  -1  21   1      430.39      466.51     13.53 o
   0  21   1       29.57       19.50      5.38 o
   1  21   1      326.62      362.43     12.27 o
   2  21   1       13.43        4.26      6.15 o
   3  21   1      318.60      324.60     14.89 o
   4  21   1        0.46        0.00      6.55 o
   5  21   1      351.12      350.69     17.95 o
  -4  22   1       24.90       25.54      7.83 o
  -3  22   1      392.43      407.96     29.63 o
  -2  22   1        1.42        0.00      6.42 o
  -1  22   1      157.13      200.51     14.05 o
   0  22   1        7.69        9.09      5.44 o
   1  22   1      170.56      193.84     11.34 o
   2  22   1        1.46        0.00      6.61 o
   3  22   1      103.56      122.85     10.79 o
  -2  23   1      249.10      240.56     16.19 o
  -1  23   1      572.21      630.20     20.77 o
   0  23   1      111.16       91.79     10.15 o
   1  23   1      549.44      654.95     20.73 o
 -14   0   2     1299.71     1337.78     50.87 o
 -12   0   2      723.49      710.29     31.31 o
 -10   0   2     2487.80     2532.14     49.99 o
  -6   0   2     9396.55     8612.63    204.99 o
  -4   0   2      337.08      270.98     10.85 o
  -2   0   2    20328.85    21945.07    510.34 o
   0   0   2    35721.64    33688.16    788.04 o
   2   0   2   136797.16   105349.58   1771.26 o
   4   0   2     1742.52     1576.26     29.40 o
   6   0   2     4163.32     4167.55     73.99 o
   8   0   2      571.81      548.68     23.98 o
  10   0   2      310.31      317.87     21.38 o
  12   0   2      361.53      348.27     23.83 o
 -14   1   2      176.86      171.54     16.19 o
 -13   1   2      144.01      166.40     11.77 o
 -12   1   2       33.82       42.21      8.10 o
 -11   1   2       69.47       83.18      6.32 o
 -10   1   2      207.35      216.85      7.37 o
  -9   1   2        2.12        4.80      3.13 o
  -8   1   2      439.96      502.96     11.18 o
  -7   1   2      272.65       92.74    118.38 o
  -6   1   2      703.76      682.87     47.97 o
  -5   1   2       20.12       15.03      4.58 o
  -4   1   2     1383.29     1377.33     25.97 o
  -3   1   2      212.10      180.27     19.48 o
  -2   1   2      227.96      264.70      6.53 o
  -1   1   2     6641.30     6802.58    124.87 o
   0   1   2       44.81       22.23      1.73 o
   1   1   2       16.83        0.00      2.31 o
   2   1   2    76574.46    67007.24   1450.86 o
   3   1   2      366.79      373.85      6.14 o
   4   1   2     5617.50     5718.82     69.67 o
   5   1   2       31.60       37.57      2.26 o
   6   1   2       18.85       14.02      2.31 o
   7   1   2      754.73      730.88     12.04 o
   8   1   2       60.22       62.31      6.95 o
   9   1   2        3.56        0.00      5.43 o
  10   1   2      411.41      397.35     15.98 o
  11   1   2       97.92      103.42     10.39 o
  12   1   2        8.01        6.12      9.16 o
 -14   2   2      251.77      236.15     14.51 o
 -13   2   2        1.14        0.00      7.17 o
 -12   2   2      964.53     1014.25     27.96 o
 -11   2   2       61.90       64.20      6.18 o
 -10   2   2     1207.63     1155.35     25.30 o
  -9   2   2      266.09      261.48      8.29 o
  -8   2   2       49.81       97.94      6.40 o
  -7   2   2      858.60      912.50     16.41 o
  -6   2   2     7791.76     5635.92   1526.96 o
  -5   2   2      956.21     1096.73     22.03 o
  -4   2   2     4312.12     4197.04     71.92 o
  -3   2   2     1272.79     1426.89     21.25 o
  -2   2   2     9501.27     9484.61    130.28 o
  -1   2   2     8203.28     8655.38    118.77 o
   0   2   2     9112.51     9574.24    165.53 o
   1   2   2      198.59      189.21      4.63 o
   2   2   2   186044.59   136973.64   4412.99 o
   3   2   2      289.67      293.79      5.16 o
   4   2   2     5201.48     5143.08     62.93 o
   5   2   2       14.46       17.94      3.44 o
   6   2   2      401.25      344.03      6.85 o
   7   2   2      198.94      214.14      7.30 o
   8   2   2     2382.95     2336.45     37.81 o
   9   2   2      507.00      532.38     17.82 o
  10   2   2      818.73      827.80     24.07 o
  11   2   2       84.74       65.51      9.26 o
  12   2   2       21.33       27.22      9.01 o
 -14   3   2        8.74        0.64      7.71 o
 -13   3   2      268.42      269.10     14.95 o
 -12   3   2        7.07        8.38      5.36 o
 -11   3   2      471.00      481.70     13.49 o
 -10   3   2      433.96      447.84     23.83 o
  -9   3   2       75.78       90.33      9.73 o
  -8   3   2      174.57      158.86      6.25 o
  -7   3   2      162.15      193.91      6.31 o
  -6   3   2     2007.97     1891.63     34.92 o
  -5   3   2      113.52      142.47      4.67 o
  -4   3   2       12.08       21.56      2.45 o
  -3   3   2        2.27        0.00      1.34 o
  -2   3   2        6.69        0.00      1.05 o
  -1   3   2      933.03      909.58     12.24 o
   0   3   2      327.50      295.82      5.66 o
   1   3   2     2604.69     2727.54     38.45 o
   2   3   2     5376.80     6051.47     85.23 o
   3   3   2     1292.56     1138.79     15.29 o
   4   3   2      470.07      423.12      7.67 o
   5   3   2       91.40      135.82      3.76 o
   6   3   2       47.15       50.77      4.91 o
   7   3   2      101.95       99.27      5.94 o
   8   3   2       60.66       56.19      5.16 o
   9   3   2      711.79      725.68     21.22 o
  10   3   2       93.72      108.90      9.58 o
  11   3   2      272.06      299.10     15.45 o
  12   3   2      207.36      205.92     13.94 o
 -13   4   2      104.64      100.98     10.28 o
 -12   4   2      125.12      145.46      8.43 o
 -11   4   2       85.20       76.78      7.56 o
 -10   4   2     1530.57     1565.84     44.22 o
  -9   4   2      624.31      599.93     21.69 o
  -8   4   2     2106.69     2118.18     33.30 o
  -7   4   2     2239.53     2291.06     35.14 o
  -6   4   2     1315.39     1265.15     20.63 o
  -5   4   2     3512.96     3470.08     43.35 o
  -4   4   2     1298.67     1178.80     18.63 o
  -3   4   2    15343.54    15995.42    216.15 o
  -2   4   2    11143.08    10651.08    126.51 o
  -1   4   2      174.01      181.77      3.91 o
   0   4   2     7091.12     7274.31     86.55 o
   1   4   2       20.90       23.22      3.75 o
   2   4   2       89.71       95.61      5.19 o
   3   4   2       22.05       24.25      2.26 o
   4   4   2     1597.96     1353.78     22.00 o
   5   4   2     1870.62     1963.77     25.80 o
   6   4   2     8016.44     7816.82    111.88 o
   7   4   2      463.61      518.24     18.41 o
   8   4   2      536.55      536.29     13.03 o
   9   4   2       71.07       74.49      6.11 o
  10   4   2      844.86      844.70     24.35 o
  11   4   2        2.66        0.00      9.16 o
  12   4   2       72.48       88.91     11.30 o
 -13   5   2       20.12       17.07      7.81 o
 -12   5   2      224.32      213.49      9.98 o
 -11   5   2      101.98       99.57      9.47 o
 -10   5   2       40.12       52.29     10.62 o
  -9   5   2     1187.18     1161.15     26.08 o
  -8   5   2        1.07        5.96      4.00 o
  -7   5   2       39.22       34.21      3.25 o
  -6   5   2      435.81      464.20      8.59 o
  -5   5   2        6.97        2.28      1.64 o
  -4   5   2     3248.00     3392.62     42.09 o
  -3   5   2     2781.97     2320.71    548.62 o
  -2   5   2       12.94       14.01      2.27 o
  -1   5   2       10.30        4.06      1.19 o
   0   5   2     1558.41     1819.88     20.63 o
   1   5   2      501.88      542.13     10.41 o
   2   5   2     1549.27     1646.87     36.13 o
   3   5   2      546.47      585.72     13.22 o
   4   5   2      103.03      100.31      4.88 o
   5   5   2      789.15      720.51     13.99 o
   6   5   2      864.06      954.23     17.89 o
   7   5   2     1354.11     1261.06     22.73 o
   8   5   2      747.38      710.69     20.22 o
   9   5   2      178.25      186.45      8.60 o
  10   5   2       25.88       22.40      7.44 o
  11   5   2       82.99       81.30     10.26 o
  12   5   2      126.05      114.30     18.10 o
 -13   6   2        6.72        0.00      8.11 o
 -12   6   2       44.65       50.97      7.67 o
 -11   6   2      259.19      253.94     11.66 o
 -10   6   2     1140.96     1159.55     27.00 o
  -9   6   2     1325.03     1323.56     28.84 o
  -8   6   2     1800.55     1842.61     25.90 o
  -7   6   2     1750.35     1796.14     24.91 o
  -6   6   2    13288.84    13603.05    162.38 o
  -5   6   2     2876.40     2953.86     37.52 o
  -4   6   2    24555.82    24567.38    290.18 o
  -3   6   2     2149.22     2196.77     33.05 o
  -2   6   2    13155.19    12554.30    133.07 o
  -1   6   2     1367.90     1402.20     16.34 o
   0   6   2     1737.98     1519.00     42.91 o
   1   6   2     1228.90     1158.26     15.43 o
   2   6   2    11477.60    10947.13    150.32 o
   3   6   2      585.32      549.48     30.63 o
   4   6   2     3730.12     3510.17     62.84 o
   5   6   2      685.13      735.44     14.41 o
   6   6   2     3607.60     3609.47     54.61 o
   7   6   2      679.79      660.12     14.46 o
   8   6   2      913.94      911.80     18.79 o
   9   6   2      648.21      712.39     17.42 o
  10   6   2      183.61      172.98     10.42 o
  11   6   2       38.85       36.51     10.62 o
  12   6   2      240.51      217.02     15.43 o
 -13   7   2        1.03        1.85      6.47 o
 -12   7   2      701.58      690.61     40.25 o
 -11   7   2      983.68     1060.41     21.86 o
 -10   7   2      116.72      101.38      7.64 o
  -9   7   2      110.74       92.30      6.16 o
  -8   7   2      107.74      101.16      5.66 o
  -7   7   2      280.85      287.39      6.93 o
  -6   7   2      370.75      353.37      7.33 o
  -5   7   2      306.71      355.32      7.00 o
  -4   7   2      755.88      821.80     12.20 o
  -3   7   2     1408.54     1515.02     27.45 o
  -2   7   2      493.63      469.55      6.96 o
  -1   7   2     4324.28     4534.37     49.33 o
   0   7   2     2760.73     2648.03     33.14 o
   1   7   2      898.03      910.75     12.70 o
   2   7   2      278.53      298.18      5.45 o
   3   7   2      112.27      107.34     13.98 o
   4   7   2        0.07        0.00      2.59 o
   5   7   2     1097.72     1186.80     26.35 o
   6   7   2        1.26        0.00      3.14 o
   7   7   2       49.56       45.30      7.90 o
   8   7   2      793.43      824.61     17.45 o
   9   7   2        2.89        0.00      4.50 o
  10   7   2       41.95       49.89      6.32 o
  11   7   2      149.23      146.09     11.48 o
  12   7   2       11.59        9.78      8.59 o
 -13   8   2        3.12        0.00      6.07 o
 -12   8   2       14.31       13.85      7.67 o
 -11   8   2       68.15       58.97     14.59 o
 -10   8   2     2430.83     2448.02     40.23 o
  -9   8   2      400.88      383.43     11.25 o
  -8   8   2     5344.82     5421.28     79.28 o
  -7   8   2      252.79      230.54      6.33 o
  -6   8   2     1990.39     2084.52     27.97 o
  -5   8   2      888.82      962.36     14.31 o
  -4   8   2    11036.17    12051.37    234.65 o
  -3   8   2     6319.29     6859.27     96.84 o
  -2   8   2    10247.68    10250.60    109.38 o
  -1   8   2     3921.24     3956.93     43.49 o
   0   8   2     1857.14     1495.91     19.91 o
   1   8   2      922.42     1007.52     14.09 o
   2   8   2       23.84       14.31      3.20 o
   3   8   2       77.98       91.22      3.98 o
   4   8   2      659.83      564.67     16.50 o
   5   8   2      922.69      869.31     19.70 o
   6   8   2     2248.65     2253.89     65.61 o
   7   8   2      423.43      410.42     11.28 o
   8   8   2      178.40      199.52      8.59 o
   9   8   2       21.87       13.21      4.88 o
  10   8   2      195.15      214.96      9.86 o
  11   8   2      335.91      354.37     17.14 o
 -13   9   2      160.67      161.18     12.44 o
 -12   9   2       43.71       42.62      8.84 o
 -11   9   2        6.05        2.72      8.40 o
 -10   9   2        0.17        0.00      5.94 o
  -9   9   2      684.01      619.99     18.79 o
  -8   9   2      146.62      140.57      6.75 o
  -7   9   2       32.91       31.91      4.03 o
  -6   9   2      232.38      247.56      6.18 o
  -5   9   2      228.60      324.41      6.81 o
  -4   9   2     2647.28     3041.95     57.10 o
  -3   9   2     1086.85     1155.89     16.58 o
  -2   9   2    13645.21    15508.01    183.97 o
  -1   9   2        0.32       16.42      2.65 o
   0   9   2      213.52      196.41      4.79 o
   1   9   2     2359.94     2394.75     30.61 o
   2   9   2      263.52      261.80      7.63 o
   3   9   2       98.35      109.98      5.86 o
   4   9   2     1231.97     1209.01     20.92 o
   5   9   2      774.36      783.31     15.59 o
   6   9   2      146.25      146.00      7.88 o
   7   9   2      486.04      482.29     16.61 o
   8   9   2      101.59      112.32      8.45 o
   9   9   2      168.73      151.05      8.31 o
  10   9   2      361.89      352.99     12.22 o
  11   9   2       57.16       47.48      6.96 o
 -12  10   2      331.81      314.73     25.20 o
 -11  10   2     1644.83     1612.27     37.20 o
 -10  10   2      257.62      273.78     22.23 o
  -9  10   2      466.12      422.27     15.68 o
  -8  10   2        5.03        6.76      5.05 o
  -7  10   2     1143.89     1081.30     25.24 o
  -6  10   2      952.01      886.53     16.66 o
  -5  10   2     5662.85     5758.15     83.27 o
  -4  10   2      289.93      246.45      5.67 o
  -3  10   2     1212.51     1166.34     19.91 o
  -2  10   2     1070.17     1140.57     13.26 o
  -1  10   2     2259.33     2341.44     30.46 o
   0  10   2     1807.07     1595.08     26.36 o
   1  10   2     3968.48     3979.77     44.26 o
   2  10   2      859.62      678.03     10.77 o
   3  10   2     1963.60     1957.39     30.88 o
   4  10   2       99.07       90.33      4.89 o
   5  10   2       12.23        7.15      3.41 o
   6  10   2      921.58      945.25     20.69 o
   7  10   2     1340.85     1318.46     24.19 o
   8  10   2     1113.63     1076.48     21.67 o
   9  10   2      526.64      484.92     13.73 o
  10  10   2      266.44      265.76     11.13 o
  11  10   2       33.79       39.74      6.94 o
 -12  11   2      450.24      474.61     18.96 o
 -11  11   2       32.15       22.54     11.84 o
 -10  11   2       15.81       15.83      6.91 o
  -9  11   2        0.79        0.00      6.02 o
  -8  11   2       36.79       30.63      6.37 o
  -7  11   2      113.56      117.04     15.50 o
  -6  11   2      244.15      251.39     10.98 o
  -5  11   2      116.03      105.19      5.49 o
  -4  11   2       39.77       55.16      3.89 o
  -3  11   2     1207.88     1288.64     19.59 o
  -2  11   2      482.94      412.26      6.37 o
  -1  11   2     1068.65     1096.24     18.61 o
   0  11   2      613.83      701.43     10.16 o
   1  11   2       33.49       25.22      2.98 o
   2  11   2      224.79      268.77      6.33 o
   3  11   2     1011.74     1046.57     21.55 o
   4  11   2      280.86      294.29      8.73 o
   5  11   2      268.84      275.68      8.72 o
   6  11   2      114.43       99.33      6.08 o
   7  11   2      414.49      425.25     11.97 o
   8  11   2      316.26      293.49      9.26 o
   9  11   2        0.77        2.65      4.52 o
  10  11   2       18.67       12.86      5.20 o
  11  11   2      116.09      114.25      7.86 o
 -12  12   2      516.95      488.53     19.29 o
 -11  12   2      246.24      236.53     13.75 o
 -10  12   2      392.31      383.72     15.96 o
  -9  12   2     1769.94     1743.08     54.07 o
  -8  12   2      797.84      790.54     45.21 o
  -7  12   2     1970.70     1920.81     40.04 o
  -6  12   2      603.72      588.16     30.86 o
  -5  12   2      321.31      309.29      8.73 o
  -4  12   2     1834.55     1855.68     29.67 o
  -3  12   2     6208.19     6048.26     87.12 o
  -2  12   2     3248.34     3257.10     41.93 o
  -1  12   2     6118.94     5827.48     71.75 o
   0  12   2     2298.37     2229.40     26.43 o
   1  12   2     1534.13     1507.02     18.93 o
   2  12   2     2871.35     2695.61     35.01 o
   3  12   2     1704.13     1766.49     28.89 o
   4  12   2      281.00      290.38      8.90 o
   5  12   2     1634.61     1623.53     27.87 o
   6  12   2       16.74       11.07      4.12 o
   7  12   2      492.57      512.13     17.72 o
   8  12   2      275.03      280.02     10.48 o
   9  12   2       12.11        9.45      4.94 o
  10  12   2        5.40        2.37      5.15 o
 -11  13   2      161.52      145.33     11.49 o
 -10  13   2       13.11       25.48      7.67 o
  -9  13   2      131.53      146.83     10.53 o
  -8  13   2      210.87      209.83     31.47 o
  -7  13   2       50.94       44.91     10.46 o
  -6  13   2      142.08      108.71      7.91 o
  -5  13   2      174.65      196.83      7.55 o
  -4  13   2      170.78      167.28      6.78 o
  -3  13   2      100.25       59.62      5.23 o
  -2  13   2        0.04        0.00      1.65 o
  -1  13   2        7.21       10.01      2.85 o
   0  13   2      510.80      499.21      8.52 o
   1  13   2      723.03      764.06     11.36 o
   2  13   2       12.33       16.37      3.36 o
   3  13   2      668.34      642.83     13.77 o
   4  13   2      168.17      169.45      7.19 o
   5  13   2      402.48      368.64     10.71 o
   6  13   2       93.87      105.30      6.50 o
   7  13   2      100.44       95.98      6.72 o
   8  13   2      121.03      120.16      7.64 o
   9  13   2      211.57      193.72      8.48 o
  10  13   2        4.85        0.00      6.39 o
 -11  14   2      618.35      631.49     21.78 o
 -10  14   2        7.98        9.85      7.11 o
  -9  14   2      123.79       92.57      9.00 o
  -8  14   2      121.24      121.31     11.38 o
  -7  14   2       48.59       39.41      9.70 o
  -6  14   2      373.08      348.47     15.81 o
  -5  14   2     1138.09     1151.09     26.42 o
  -4  14   2      463.54      459.58     12.05 o
  -3  14   2      449.61      433.69     13.82 o
  -2  14   2     4426.94     4388.33     55.82 o
  -1  14   2     1603.28     1541.44     19.84 o
   0  14   2      508.83      509.71      9.00 o
   1  14   2     4946.58     5111.01     57.17 o
   2  14   2     2568.53     2486.84     39.01 o
   3  14   2     1992.39     1960.75     32.13 o
   4  14   2     1203.86     1143.35     24.55 o
   5  14   2      588.07      582.64     13.95 o
   6  14   2       78.81       76.82      6.12 o
   7  14   2      850.67      883.56     19.13 o
   8  14   2      139.83      115.54     10.19 o
   9  14   2      136.67      132.27      9.00 o
 -10  15   2        7.51       16.87      7.96 o
  -9  15   2       81.12       85.24      9.13 o
  -8  15   2        1.50        0.00     13.75 o
  -7  15   2        0.42        0.00      5.31 o
  -6  15   2        1.25        1.73      7.41 o
  -5  15   2      292.22      256.25     11.61 o
  -4  15   2      206.36      194.22     15.17 o
  -3  15   2      981.06      969.42     22.83 o
  -2  15   2        2.22        7.48      2.66 o
  -1  15   2     1996.54     2068.85     25.70 o
   0  15   2      185.61      211.23      6.09 o
   1  15   2      571.88      592.94     10.28 o
   2  15   2     1005.06      987.88     18.93 o
   3  15   2       15.72       11.44      4.12 o
   4  15   2      986.03      955.32     19.12 o
   5  15   2       29.78       34.46      5.02 o
   6  15   2       18.20       19.16      5.08 o
   7  15   2       27.98       17.34      6.82 o
   8  15   2       44.29       37.90      7.87 o
   9  15   2       15.87       19.41      6.74 o
 -10  16   2        1.09        6.65      7.79 o
  -9  16   2      448.74      408.16     16.55 o
  -8  16   2      101.63      127.52     17.18 o
  -7  16   2      335.73      374.83     15.26 o
  -6  16   2        3.72        0.00      5.17 o
  -5  16   2       33.10       51.92      6.72 o
  -4  16   2       49.74       58.62      6.53 o
  -3  16   2      663.22      648.90     17.88 o
  -2  16   2      379.73      411.41      8.63 o
  -1  16   2     9487.31     9605.06    104.73 o
   0  16   2       64.25       62.11      6.88 o
   1  16   2     1254.58     1300.67     20.35 o
   2  16   2        8.30        9.32      4.21 o
   3  16   2      659.52      672.32     15.09 o
   4  16   2       29.95       26.50      4.89 o
   5  16   2     1564.59     1496.99    102.95 o
   6  16   2      568.94      555.90     18.35 o
   7  16   2      819.06      734.93     22.29 o
   8  16   2        7.74       16.66      7.42 o
  -9  17   2      325.83      338.24     16.07 o
  -8  17   2        7.63       17.45      7.09 o
  -7  17   2      294.94      255.32     13.39 o
  -6  17   2        9.89        7.57      6.13 o
  -5  17   2        0.03        0.00     12.75 o
  -4  17   2      140.69      113.80      9.24 o
  -3  17   2     1220.07     1138.25     27.34 o
  -2  17   2       57.44       58.41      4.41 o
  -1  17   2      855.73      927.84     14.30 o
   0  17   2       79.65       73.21      4.28 o
   1  17   2       61.09       59.55      5.00 o
   2  17   2      504.03      502.73     15.96 o
   3  17   2      366.81      395.04     11.78 o
   4  17   2       53.44       44.97      7.18 o
   5  17   2        9.82        5.20      6.24 o
   6  17   2      383.77      404.50     20.09 o
   7  17   2      166.01      172.84     11.72 o
   8  17   2      116.98      105.87     10.70 o
  -9  18   2      592.26      593.39     20.95 o
  -8  18   2       96.08       85.20     14.51 o
  -7  18   2     1584.06     1514.94     62.17 o
  -6  18   2        9.54        1.21      6.33 o
  -5  18   2     1350.19     1324.98     30.99 o
  -4  18   2        0.11        1.45      5.83 o
  -3  18   2     1701.59     1605.49     37.04 o
  -2  18   2      669.62      658.74     11.90 o
  -1  18   2      559.41      549.29     10.54 o
   0  18   2      252.13      293.12      8.83 o
   1  18   2      321.21      370.35     11.23 o
   2  18   2       18.53        5.08      5.77 o
   3  18   2     5380.70     5431.30     98.33 o
   4  18   2       28.36       37.81      7.38 o
   5  18   2     1597.51     1496.63     39.10 o
   6  18   2        3.78        2.07      7.48 o
   7  18   2      374.74      394.23     16.76 o
  -8  19   2       92.01       96.58     10.64 o
  -7  19   2       32.77       21.84      7.82 o
  -6  19   2      262.52      257.38     13.45 o
  -5  19   2       21.12       17.72      6.84 o
  -4  19   2        1.91        2.48      6.48 o
  -3  19   2      110.57       92.90     10.08 o
  -2  19   2        1.16        0.00      3.63 o
  -1  19   2      290.22      271.97      7.86 o
   0  19   2      204.15      183.70      8.59 o
   1  19   2        1.29        0.00      5.26 o
   2  19   2      199.20      195.75     14.28 o
   3  19   2        3.66       13.40      6.72 o
   4  19   2        9.98       12.13      6.63 o
   5  19   2      226.95      235.30     13.18 o
   6  19   2       30.41       18.90      8.13 o
  -7  20   2      678.03      715.34     27.57 o
  -6  20   2       22.97       31.45      7.91 o
  -5  20   2      650.31      666.11     26.81 o
  -4  20   2      150.68      139.07     10.26 o
  -3  20   2      660.77      654.06     19.81 o
  -2  20   2       23.16       23.84      5.12 o
  -1  20   2     1231.74     1263.80     24.64 o
   0  20   2        1.84        3.87      4.76 o
   1  20   2      521.74      531.22     16.95 o
   2  20   2       25.16       31.87      7.00 o
   3  20   2      158.93      176.96     11.29 o
   4  20   2       29.62       14.14      7.50 o
   5  20   2      963.74     1008.85     43.69 o
  -6  21   2       20.51       30.44      8.95 o
  -5  21   2        6.04       12.99      7.61 o
  -4  21   2      187.50      186.73     29.63 o
  -3  21   2      153.90      129.15     10.04 o
  -2  21   2        0.41        0.00      6.24 o
  -1  21   2       66.86       58.29      7.43 o
   0  21   2      279.34      268.60     10.81 o
   1  21   2       29.93       23.22      7.02 o
   2  21   2       10.96        8.49      6.46 o
   3  21   2       58.40       44.46      8.39 o
   4  21   2      318.37      298.07     15.33 o
  -4  22   2      115.29      130.03     11.23 o
  -3  22   2      199.63      219.29     12.60 o
  -2  22   2       16.75       22.30     11.46 o
  -1  22   2      228.35      242.17     12.52 o
   0  22   2       12.68       19.99      9.85 o
   1  22   2      513.49      498.55     17.87 o
   2  22   2       65.25       54.23     12.22 o
   3  22   2      529.05      593.27     20.12 o
  -1  23   2        7.56        5.65     11.61 o
   0  23   2        9.99        6.69      7.30 o
 -13   0   3        0.70        0.00      9.16 o
 -11   0   3      234.93      247.82     11.48 o
  -9   0   3       66.10       48.57      7.33 o
  -7   0   3      172.25      155.50     10.39 o
  -5   0   3     1297.59     1525.36     41.70 o
  -1   0   3    12958.96    14808.00    344.91 o
   1   0   3    10693.53    11511.85    194.19 o
   3   0   3     3060.20     3010.11     53.18 o
   5   0   3     4346.91     4580.71     80.54 o
   7   0   3       48.46       56.06      9.47 o
   9   0   3        9.29        7.94      8.55 o
  11   0   3      121.09       74.54     13.75 o
 -14   1   3     1327.49     1368.54     35.72 o
 -13   1   3        2.53        7.71      6.91 o
 -12   1   3     1763.76     1769.87     40.70 o
 -11   1   3       13.14       16.50      3.90 o
 -10   1   3     4817.30     4893.75     72.31 o
  -9   1   3     1484.75     1490.16     25.55 o
  -8   1   3      558.56      490.07     11.22 o
  -7   1   3       44.77       52.92      4.58 o
  -6   1   3      316.76      285.29      9.23 o
  -5   1   3     2838.92     3254.44     60.18 o
  -4   1   3    16211.41    16598.64    224.66 o
  -3   1   3     6095.99     6126.37     73.68 o
  -2   1   3     6216.83     6225.84     86.21 o
  -1   1   3     1711.99     1740.95     25.52 o
   0   1   3     2551.52     2939.50     50.06 o
   1   1   3       29.98       28.70      4.12 o
   2   1   3    25327.50    25395.91    301.53 o
   3   1   3       63.86       47.67      2.29 o
   4   1   3     1970.40     1944.59     25.41 o
   5   1   3     3892.91     3919.86     49.14 o
   6   1   3     2561.31     2462.89     32.41 o
   7   1   3       64.65       59.57      5.58 o
   8   1   3      650.85      698.55     20.52 o
   9   1   3      513.22      503.95     17.82 o
  10   1   3      385.24      411.52     17.06 o
  11   1   3        1.80        0.00      7.18 o
  12   1   3      115.68      104.59     11.56 o
 -14   2   3      121.91      145.99     12.20 o
 -13   2   3      113.35      129.38     10.53 o
 -12   2   3       61.62       53.96      8.40 o
 -11   2   3        6.26        4.88      7.33 o
 -10   2   3       31.27       29.88      4.40 o
  -9   2   3      111.27       98.31      6.67 o
  -8   2   3      461.60      456.31     19.11 o
  -7   2   3      949.87      937.25     20.59 o
  -6   2   3      955.17      986.54     21.01 o
  -5   2   3     1467.71     1537.45     24.01 o
  -4   2   3      319.78      383.19      7.81 o
  -3   2   3     5832.38     6379.71     76.76 o
  -2   2   3        0.29        0.00      1.04 o
  -1   2   3    21652.19    21875.57    550.42 o
   0   2   3     1939.60     2128.21     46.98 o
   1   2   3      133.40      146.44      3.40 o
   2   2   3    35882.22    35107.63    417.84 o
   3   2   3     6224.51     6409.56     77.80 o
   4   2   3     7529.40     7878.55     95.32 o
   5   2   3     1958.10     2197.76     28.82 o
   6   2   3       12.19       14.99      3.63 o
   7   2   3      724.90      768.92     15.60 o
   8   2   3      183.20      177.72     10.47 o
   9   2   3      299.55      320.49     14.19 o
  10   2   3       86.25       86.37      9.94 o
  11   2   3      113.01      128.10     25.59 o
  12   2   3       17.70       16.20      9.14 o
 -14   3   3      480.35      510.18     27.72 o
 -13   3   3        4.94        7.47      7.22 o
 -12   3   3      858.65      875.94     19.91 o
 -11   3   3       11.85        5.25      5.39 o
 -10   3   3     1056.72     1026.05     19.65 o
  -9   3   3      618.59      601.80     13.82 o
  -8   3   3     2698.94     1723.56    592.90 o
  -7   3   3     1432.30     1417.98     28.95 o
  -6   3   3     4016.00     4203.39     52.22 o
  -5   3   3       66.62       84.41      6.46 o
  -4   3   3     1022.94     1084.68     17.52 o
  -3   3   3     2321.52     2546.85     32.07 o
  -2   3   3     2669.18     2779.93     34.45 o
  -1   3   3       21.34       19.49      1.53 o
   0   3   3      236.59      170.05      4.31 o
   1   3   3     1776.18     1851.44     35.87 o
   2   3   3     8270.81     8348.59    100.33 o
   3   3   3      545.02      535.48      8.30 o
   4   3   3    11291.62    11658.62    139.95 o
   5   3   3      777.44      770.65     11.82 o
   6   3   3     1153.42     1119.17     24.66 o
   7   3   3        7.70        7.99      3.48 o
   8   3   3     1449.97     1412.50     25.53 o
   9   3   3        9.62        6.64      6.15 o
  10   3   3     1413.11     1479.02     36.18 o
  11   3   3      345.37      342.65     24.44 o
  12   3   3       28.14       39.19      9.52 o
 -14   4   3       20.65       25.51      8.40 o
 -13   4   3       85.86       90.52      7.82 o
 -12   4   3       10.38        9.99      6.26 o
 -11   4   3      313.31      317.75     24.52 o
 -10   4   3        0.09        0.00      4.58 o
  -9   4   3      122.02      131.10      6.23 o
  -8   4   3        9.84        9.40      3.08 o
  -7   4   3      939.55      889.44     16.36 o
  -6   4   3      186.49      153.35      9.29 o
  -5   4   3      489.75      477.77      8.26 o
  -4   4   3     5569.92     5473.75     86.81 o
  -3   4   3       11.52       29.89      1.97 o
  -2   4   3     2735.71     2828.79     35.23 o
  -1   4   3     5880.80     5781.25     69.52 o
   0   4   3     3911.34     4038.79     56.72 o
   1   4   3      376.49      316.23      6.47 o
   2   4   3      391.66      375.74      6.23 o
   3   4   3      718.26      777.19     13.82 o
   4   4   3       19.19       25.85      2.92 o
   5   4   3       25.89       36.79      3.82 o
   6   4   3       90.02      100.45      5.59 o
   7   4   3     1412.87     1420.53     25.12 o
   8   4   3      225.56      229.87      8.85 o
   9   4   3      211.82      256.37     36.28 o
  10   4   3        0.84        8.50      7.17 o
  11   4   3       19.94       24.96      8.39 o
 -14   5   3      167.35      164.07     13.61 o
 -13   5   3      331.62      327.85     16.65 o
 -12   5   3      244.79      251.16     12.31 o
 -11   5   3      299.38      309.23     12.80 o
 -10   5   3     1984.95     1912.55     39.52 o
  -9   5   3      734.40      765.66     13.63 o
  -8   5   3     4920.08     4668.95     59.04 o
  -7   5   3     2101.55     2103.93     28.50 o
  -6   5   3     3538.99     3316.47     48.93 o
  -5   5   3    12113.00    12344.88    147.21 o
  -4   5   3     7864.80     8346.78    114.84 o
  -3   5   3     3130.07     3180.81     39.85 o
  -2   5   3     8830.14     8911.54     95.03 o
  -1   5   3     1346.62     1601.58     20.90 o
   0   5   3     2989.50     3019.57     37.53 o
   1   5   3     6142.89     6463.51     78.21 o
   2   5   3     1250.08     1153.03     15.61 o
   3   5   3       12.17       14.04      2.28 o
   4   5   3     1315.47     1273.21     21.33 o
   5   5   3       36.73       38.74      3.71 o
   6   5   3     2574.74     2568.56     40.38 o
   7   5   3     2421.85     2428.52     39.22 o
   8   5   3      574.20      559.26     13.82 o
   9   5   3      108.93      105.42      9.18 o
  10   5   3      415.75      415.53     16.98 o
  11   5   3       17.18       16.72      8.59 o
 -13   6   3       34.00       24.79      7.96 o
 -12   6   3      249.09      231.60     12.52 o
 -11   6   3     1200.74     1095.61     24.35 o
 -10   6   3      286.20      307.69     10.13 o
  -9   6   3      774.07      820.47     19.51 o
  -8   6   3      874.93      914.06     14.97 o
  -7   6   3      320.67      339.94      7.55 o
  -6   6   3      566.28      539.36      9.54 o
  -5   6   3     2239.65     2241.57     33.80 o
  -4   6   3        2.68        0.00      1.71 o
  -3   6   3       80.57      120.88      5.64 o
  -2   6   3      887.16      882.63     12.82 o
  -1   6   3     2667.17     2953.40     36.71 o
   0   6   3      302.70      254.81      4.39 o
   1   6   3      434.60      466.41      7.54 o
   2   6   3       68.29       57.14      8.27 o
   3   6   3       26.27       26.90      2.81 o
   4   6   3      453.47      470.94     10.39 o
   5   6   3      384.11      404.92     10.01 o
   6   6   3      654.28      649.75     14.04 o
   7   6   3      626.35      645.82     14.43 o
   8   6   3       39.12       38.91      5.03 o
   9   6   3      197.75      208.00     10.57 o
  10   6   3      231.28      204.38     13.00 o
  11   6   3      348.06      363.24     27.42 o
 -13   7   3        9.10        2.03      7.09 o
 -12   7   3      136.55      160.35     11.13 o
 -11   7   3       91.06       74.19      8.11 o
 -10   7   3      336.92      325.49     13.83 o
  -9   7   3     2802.54     2754.12     43.44 o
  -8   7   3     3597.49     3385.61     51.59 o
  -7   7   3     1238.60     1213.92     18.14 o
  -6   7   3    15802.17    15705.80    187.15 o
  -5   7   3      250.74      229.94      6.08 o
  -4   7   3    23037.82    23820.13    281.49 o
  -3   7   3    10862.94    11571.85    138.23 o
  -2   7   3     5451.42     5589.71     60.60 o
  -1   7   3     3099.71     2842.71     45.37 o
   0   7   3     2302.96     2016.64     23.21 o
   1   7   3      494.61      569.39     10.25 o
   2   7   3     2734.95     2867.43     41.31 o
   3   7   3      774.05      691.09     13.22 o
   4   7   3      247.41      271.74      7.70 o
   5   7   3     2178.23     2053.22     33.05 o
   6   7   3     1561.62     1468.95     25.60 o
   7   7   3       24.44       25.63      8.09 o
   8   7   3      329.98      318.83     10.63 o
   9   7   3      170.60      179.44      8.68 o
  10   7   3       86.11       88.57     10.15 o
  11   7   3      302.62      299.17     16.67 o
 -13   8   3      188.33      196.63     12.96 o
 -12   8   3        1.85        0.00      9.01 o
 -11   8   3      744.75      707.16     21.11 o
 -10   8   3     1022.75     1040.93     26.19 o
  -9   8   3       14.97       40.22      6.35 o
  -8   8   3      874.19      847.85     16.90 o
  -7   8   3       73.45       84.09      3.96 o
  -6   8   3        6.66        0.00      2.31 o
  -5   8   3        0.07        2.09      1.57 o
  -4   8   3      523.37      613.59     10.74 o
  -3   8   3     1356.43     1601.36     22.03 o
  -2   8   3     3132.28     3521.97     39.23 o
  -1   8   3       14.35       37.89      2.36 o
   0   8   3     5841.67     6345.22     68.65 o
   1   8   3     1123.33     1242.37     19.58 o
   2   8   3      524.63      588.60      9.35 o
   3   8   3       36.75       52.59      5.50 o
   4   8   3      326.97      338.79     13.36 o
   5   8   3      364.32      365.52      9.78 o
   6   8   3      280.73      268.73      8.65 o
   7   8   3      371.48      356.14     10.46 o
   8   8   3      304.41      286.20     10.79 o
   9   8   3        2.17        0.00      4.66 o
  10   8   3        7.99        3.84      5.68 o
  11   8   3        0.91        0.00      8.08 o
 -13   9   3       12.83       14.84      8.08 o
 -12   9   3        4.68        1.05      6.72 o
 -11   9   3      477.78      518.56     21.23 o
 -10   9   3      863.03      900.76     24.07 o
  -9   9   3        4.84        6.81      5.56 o
  -8   9   3     4464.05     4369.36     90.05 o
  -7   9   3      979.14      963.44     18.20 o
  -6   9   3        6.74        9.26      2.94 o
  -5   9   3     1146.02     1216.86     37.90 o
  -4   9   3     1509.83     1474.50     21.08 o
  -3   9   3      590.21      623.97     10.71 o
  -2   9   3    10384.50    10041.24    107.52 o
  -1   9   3    12512.61    13326.62    158.97 o
   0   9   3     1830.47     1866.89     22.08 o
   1   9   3     1775.50     1596.92     38.76 o
   2   9   3       84.24      112.71      3.72 o
   3   9   3     1379.02     1263.59     21.55 o
   4   9   3     1558.14     1493.28     30.46 o
   5   9   3      180.17      157.22      6.91 o
   6   9   3     1028.62     1020.26     19.67 o
   7   9   3      249.97      231.59      8.87 o
   8   9   3      327.19      319.60     10.71 o
   9   9   3      543.13      563.70     17.63 o
  10   9   3      490.66      490.95     14.77 o
  11   9   3       40.78       50.52      9.65 o
 -13  10   3      576.03      558.97     23.98 o
 -12  10   3       26.61       30.21      8.28 o
 -11  10   3      106.05      135.72     14.89 o
 -10  10   3      832.00      806.23     22.79 o
  -9  10   3      107.55      132.47      9.35 o
  -8  10   3      138.00      153.39      9.34 o
  -7  10   3        2.49        0.00      3.27 o
  -6  10   3       74.11       95.63      6.70 o
  -5  10   3      659.77      715.54     19.28 o
  -4  10   3        3.35        0.89      2.06 o
  -2  10   3      615.68      691.46     10.02 o
  -1  10   3     1966.76     2322.14     30.43 o
   0  10   3        4.08        0.44      2.11 o
   1  10   3      452.26      421.57      7.78 o
   2  10   3        0.71        2.94      1.74 o
   3  10   3     4144.15     4022.02     59.35 o
   4  10   3      145.34      168.42      7.03 o
   5  10   3     1071.97      979.13     16.46 o
   6  10   3      193.40      182.88      7.67 o
   7  10   3      324.10      319.43     10.31 o
   8  10   3      136.69      124.19      7.28 o
   9  10   3       89.93      102.97      8.92 o
  10  10   3      298.03      295.00     11.71 o
 -12  11   3      590.42      630.83     46.89 o
 -11  11   3      715.85      703.19     28.26 o
 -10  11   3      356.75      364.08     28.41 o
  -9  11   3     2894.39     2986.22     58.61 o
  -8  11   3      665.46      618.65     23.52 o
  -7  11   3     2050.05     2151.48     43.40 o
  -6  11   3     2064.53     1981.24     34.04 o
  -5  11   3     3317.96     3307.42     49.33 o
  -4  11   3     1572.07     1588.06     22.86 o
  -3  11   3     3832.34     3802.85     48.53 o
  -2  11   3        5.08        7.12      1.92 o
  -1  11   3     3205.08     3088.94     39.73 o
   0  11   3     2954.08     2980.90     38.32 o
   1  11   3     6546.71     6247.46     76.31 o
   2  11   3      488.91      502.18     11.25 o
   3  11   3     1506.82     1435.42     26.31 o
   4  11   3       11.04        5.52      3.36 o
   5  11   3      886.37      854.23     17.31 o
   6  11   3       15.95       15.82      4.26 o
   7  11   3      199.20      198.72      7.93 o
   8  11   3     1076.56     1085.37     19.51 o
   9  11   3      182.44      171.02      7.96 o
  10  11   3      167.89      138.48      7.87 o
 -12  12   3       28.83       26.78      8.39 o
 -11  12   3       12.67        8.67      7.26 o
 -10  12   3       50.40       46.95     14.59 o
  -9  12   3      199.27      201.77     21.16 o
  -8  12   3        1.83        3.76      5.24 o
  -7  12   3      325.15      383.76     26.96 o
  -6  12   3      249.33      288.93      9.10 o
  -5  12   3       21.19       29.36      3.82 o
  -4  12   3      548.80      552.74     10.77 o
  -3  12   3      244.96      303.30      6.46 o
  -2  12   3        0.62        0.79      1.96 o
  -1  12   3       29.13       28.52      2.96 o
   0  12   3      155.14      149.62      5.13 o
   1  12   3      657.80      659.48     11.40 o
   2  12   3     2485.86     2499.12     38.84 o
   3  12   3        4.49        8.94      3.61 o
   4  12   3      643.36      662.52     16.32 o
   5  12   3      165.66      141.97      7.04 o
   6  12   3       14.61       10.46      3.85 o
   7  12   3        2.80        1.44      3.92 o
   8  12   3      133.17      126.69      7.10 o
   9  12   3      110.15      106.21      7.01 o
  10  12   3       22.95       19.11      5.96 o
 -11  13   3      624.33      604.89     20.85 o
 -10  13   3      573.48      573.70     19.51 o
  -9  13   3      562.08      692.06     36.13 o
  -8  13   3     1391.57     1441.67     78.06 o
  -7  13   3     1220.23     1379.82     31.25 o
  -6  13   3      115.56      128.91      8.42 o
  -5  13   3      794.55      790.39     23.68 o
  -4  13   3     1742.34     1747.42     25.30 o
  -3  13   3     1382.99     1355.62     18.02 o
  -2  13   3     3190.16     3280.97     38.01 o
  -1  13   3     1979.63     1957.81     27.08 o
   0  13   3     1106.81     1107.12     16.98 o
   1  13   3     4682.93     4495.21     56.33 o
   2  13   3      834.35      888.33     21.11 o
   3  13   3     2353.87     2294.83     36.78 o
   4  13   3     1494.67     1564.28     27.27 o
   5  13   3      814.68      812.05     17.24 o
   6  13   3      124.45      128.53      7.31 o
   7  13   3      310.50      306.43     11.82 o
   8  13   3        3.39        5.20      4.52 o
   9  13   3      362.33      350.55     11.46 o
 -11  14   3       30.00       34.38      8.73 o
 -10  14   3       57.56       51.98      8.45 o
  -9  14   3      150.64      142.81     10.31 o
  -8  14   3        9.99        0.00      5.76 o
  -7  14   3      211.42      204.53     11.35 o
  -6  14   3       33.22       51.27      9.32 o
  -5  14   3      380.24      417.42     11.03 o
  -4  14   3      327.11      315.65      9.24 o
  -3  14   3        0.64        0.00      2.28 o
  -2  14   3        0.06        3.71      3.20 o
  -1  14   3       87.00       74.39      4.36 o
   0  14   3        4.09        0.49      2.23 o
   1  14   3     3105.85     3146.79     48.01 o
   2  14   3     1337.79     1329.02     23.60 o
   3  14   3       95.21       98.33      5.94 o
   4  14   3      926.90      940.16     19.00 o
   5  14   3        6.38        9.47      4.50 o
   6  14   3        7.34        1.84      4.45 o
   7  14   3       61.32       51.12      6.66 o
   8  14   3       34.89       33.77      5.64 o
   9  14   3       51.64       49.74      6.28 o
 -11  15   3      378.61      386.00     17.38 o
 -10  15   3        1.52        0.00      7.19 o
  -9  15   3      194.39      202.23     19.17 o
  -8  15   3        2.64       11.01      7.03 o
  -7  15   3      659.67      747.22     41.01 o
  -6  15   3      145.66      174.88     10.23 o
  -5  15   3      211.07      233.45      8.61 o
  -4  15   3       57.21       75.87      6.24 o
  -3  15   3      362.04      319.08      7.39 o
  -2  15   3      119.15      113.41      4.57 o
  -1  15   3     1541.38     1399.70     77.61 o
   0  15   3       12.20        6.27      4.11 o
   1  15   3     7488.54     7450.55    106.76 o
   2  15   3      209.38      203.73      8.35 o
   3  15   3      237.85      208.22      8.48 o
   4  15   3       97.26       95.47      6.34 o
   5  15   3      705.46      721.04     21.37 o
   6  15   3       36.99       35.25      5.72 o
   7  15   3      969.37      954.95     18.37 o
   8  15   3      278.75      291.73     10.51 o
 -10  16   3       76.53       73.34     12.53 o
  -9  16   3      248.68      195.77     27.42 o
  -8  16   3      180.31      162.69     10.71 o
  -7  16   3        5.03        6.98      6.07 o
  -6  16   3       10.49        2.95      7.26 o
  -5  16   3      184.93      130.83     14.97 o
  -4  16   3      224.25      202.73     10.68 o
  -3  16   3        0.10        0.00      3.15 o
  -2  16   3       79.95       99.01      6.17 o
  -1  16   3      467.06      475.76     12.50 o
   0  16   3       70.27       63.66      4.93 o
   1  16   3     1245.52     1256.25     23.18 o
   2  16   3      286.74      321.55     10.21 o
   3  16   3        0.35        0.00      4.28 o
   4  16   3      441.92      447.61     24.76 o
   5  16   3        0.16        1.15      4.97 o
   6  16   3      588.33      584.98     19.43 o
   7  16   3      164.34      153.85      9.57 o
   8  16   3       76.28       67.66      8.07 o
  -9  17   3      384.31      432.39     17.82 o
  -8  17   3       86.42       81.01     10.54 o
  -7  17   3     1811.83     1832.70     71.79 o
  -6  17   3       21.70       23.68      6.65 o
  -5  17   3      287.92      315.21     13.65 o
  -4  17   3      173.06      164.17     13.21 o
  -3  17   3     1218.80     1294.47     23.79 o
  -2  17   3       86.62       69.06      4.97 o
  -1  17   3      478.12      511.22     13.27 o
   0  17   3      384.88      377.24     10.38 o
   1  17   3      268.91      253.32      9.25 o
   2  17   3      117.31       94.71      6.99 o
   3  17   3      907.60      881.51     29.38 o
   4  17   3      814.64      839.87     24.46 o
   5  17   3     1669.32     1637.56     36.94 o
   6  17   3      121.60      123.65     10.42 o
   7  17   3      310.00      336.16     16.24 o
  -9  18   3       57.24       55.49     15.05 o
  -8  18   3      182.61      189.24     12.75 o
  -7  18   3       75.57       82.47      9.28 o
  -6  18   3       93.52       88.94      8.80 o
  -5  18   3        0.02        2.72      5.96 o
  -4  18   3       71.53       80.45      8.15 o
  -3  18   3      222.79      208.31      7.90 o
  -2  18   3       32.43       30.54      4.49 o
  -1  18   3       18.42        9.33      3.73 o
   0  18   3      580.51      584.15     13.59 o
   1  18   3       22.67       12.14      4.64 o
   2  18   3        0.52        0.00      4.54 o
   3  18   3       11.99        1.87      4.87 o
   4  18   3        7.52       17.95      6.70 o
   5  18   3      428.50      428.73     16.91 o
   6  18   3       62.29       61.13      9.48 o
   7  18   3       58.17       50.55      9.29 o
  -8  19   3        8.88        8.08      7.83 o
  -7  19   3     1198.42     1043.07     33.68 o
  -6  19   3       79.39       74.46      9.48 o
  -5  19   3     1540.89     1648.76     37.26 o
  -4  19   3      166.76      167.55     10.20 o
  -3  19   3     2070.79     2074.67     35.00 o
  -2  19   3       22.04       28.38      4.60 o
  -1  19   3     1012.12     1025.45     21.27 o
   0  19   3       75.68       56.25      5.29 o
   1  19   3      698.62      752.02     17.27 o
   2  19   3        1.39        0.00      5.71 o
   3  19   3       62.21       71.01      8.58 o
   4  19   3       47.00       56.06      8.37 o
   5  19   3     2239.79     2122.53     66.06 o
   6  19   3      144.74      125.89     11.44 o
  -7  20   3       20.53       22.30     11.07 o
  -6  20   3       12.00       22.32      8.03 o
  -5  20   3        1.70        0.00      6.83 o
  -4  20   3      239.75      194.85     11.55 o
  -3  20   3      105.83       89.66     15.58 o
  -2  20   3       22.62       15.06      4.52 o
  -1  20   3      283.07      301.29     11.51 o
   0  20   3       98.39       99.10      8.98 o
   1  20   3      162.97      168.37     13.82 o
   2  20   3       19.97       23.00      6.85 o
   3  20   3      118.63      132.03     10.26 o
   4  20   3       34.71       40.02      8.21 o
   5  20   3       99.60       84.80     14.43 o
  -6  21   3       24.72       26.29      8.89 o
  -5  21   3      316.91      346.26     15.66 o
  -4  21   3       12.01       11.04      7.18 o
  -3  21   3      507.09      497.61     17.44 o
  -2  21   3        0.06        0.90      5.28 o
  -1  21   3      424.52      434.87     16.39 o
   0  21   3        8.72        4.67      7.18 o
   1  21   3      142.28      158.71     14.82 o
   2  21   3       22.79       32.27      7.56 o
   3  21   3      336.68      386.81     16.14 o
   4  21   3        0.71        0.00      7.23 o
  -4  22   3       13.84       18.83      7.57 o
  -3  22   3        0.87        0.00      6.39 o
  -2  22   3        9.84        5.50     10.39 o
  -1  22   3        3.51        5.47      7.02 o
   0  22   3        0.15        0.00      8.25 o
   1  22   3        1.47        0.00      9.01 o
   2  22   3      142.75      123.12     15.58 o
 -14   0   4      654.88      628.87     30.70 o
 -12   0   4     2724.67     2605.15     53.07 o
 -10   0   4     5269.95     5231.64     93.32 o
  -8   0   4     2272.13     1942.06     54.38 o
  -4   0   4    23167.57    22054.21    364.75 o
   0   0   4    10546.26    10511.07    247.45 o
   2   0   4     3999.57     3835.26     66.97 o
   4   0   4     8385.13     8416.71    144.40 o
   6   0   4      479.78      478.26     21.08 o
   8   0   4       10.74       11.15      8.55 o
  10   0   4      587.64      552.80     28.56 o
 -14   1   4       59.83       47.72      9.28 o
 -13   1   4       36.39       35.46     11.69 o
 -12   1   4       84.61       78.73      7.01 o
 -11   1   4      246.59      241.71      9.28 o
 -10   1   4      135.97      133.22      8.31 o
  -9   1   4      101.74      132.17      9.93 o
  -8   1   4      381.74      335.78     11.33 o
  -7   1   4       72.66       54.89      4.86 o
  -6   1   4      172.82      282.54      7.38 o
  -5   1   4     1116.93     1054.53     17.54 o
  -4   1   4     8715.04     8873.11    106.36 o
  -3   1   4     1950.32     2072.27     23.67 o
  -2   1   4     1099.43     1289.17     15.22 o
  -1   1   4      507.37      450.57     22.99 o
   0   1   4     1066.17     1054.34     14.35 o
   1   1   4     5734.99     6012.24     72.85 o
   2   1   4     3651.22     3741.10     46.27 o
   3   1   4      847.80      867.60     12.67 o
   4   1   4      748.73      794.47     12.15 o
   5   1   4      156.55      158.28      4.81 o
   6   1   4      368.05      388.52     17.01 o
   7   1   4       28.40       26.11      5.88 o
   8   1   4      136.86      170.81     18.94 o
   9   1   4      266.39      270.62     13.72 o
  10   1   4       42.60       42.07     17.11 o
  11   1   4      103.23      135.88     12.26 o
 -14   2   4     1244.06     1207.37     32.51 o
 -13   2   4       47.91       44.00      6.39 o
 -12   2   4     1691.07     1648.68     36.67 o
 -11   2   4       32.69       19.21      4.43 o
 -10   2   4      981.71     1019.53     19.93 o
  -9   2   4       96.30      116.08     10.23 o
  -8   2   4     4933.96     5057.86     89.54 o
  -7   2   4        1.77        2.34      2.47 o
  -6   2   4     1616.23      997.94     17.34 o
  -5   2   4      952.78     1114.01     18.43 o
  -4   2   4     4078.93     3743.88     46.53 o
  -3   2   4      451.94      390.97      6.84 o
  -2   2   4      184.42      139.89      5.19 o
  -1   2   4      350.37      322.05      8.07 o
   0   2   4     7777.64     7847.53    108.43 o
   1   2   4        3.96        0.34      1.43 o
   2   2   4    17920.20    18313.57    218.02 o
   3   2   4       30.01       20.29      1.96 o
   4   2   4    19320.80    19448.04    231.90 o
   5   2   4      315.40      324.43      8.65 o
   6   2   4     1168.92     1089.16     24.50 o
   7   2   4        0.26        0.92      5.01 o
   8   2   4     1573.65     1640.30     37.52 o
   9   2   4       69.78       95.83     17.34 o
  10   2   4      185.11      199.94     18.86 o
  11   2   4       27.50       14.33      8.37 o
 -14   3   4        0.42        3.33      9.39 o
 -13   3   4      117.73      117.48      9.75 o
 -12   3   4      204.20      185.65     11.09 o
 -11   3   4       19.34       12.00      4.07 o
 -10   3   4       40.78       30.60      5.71 o
  -9   3   4       43.91       44.90      3.92 o
  -8   3   4      249.73      268.07      8.34 o
  -7   3   4       48.28       44.47      4.93 o
  -6   3   4       65.52       99.16      4.67 o
  -5   3   4     2484.02     2678.13     39.59 o
  -4   3   4      546.80      458.08      8.04 o
  -3   3   4    10831.57    10781.18    128.57 o
  -2   3   4      725.67      701.70     10.39 o
  -1   3   4       26.20       17.02      1.80 o
   0   3   4      477.72      540.84      8.33 o
   1   3   4      570.83      523.24     29.35 o
   2   3   4      214.03      177.51      4.21 o
   3   3   4      672.54      655.53     10.18 o
   4   3   4    21302.41    21810.13    259.64 o
   5   3   4        3.96        8.88      3.08 o
   6   3   4      872.91      877.22     17.10 o
   7   3   4      973.22     1002.76     20.69 o
   8   3   4      202.79      217.84     12.35 o
   9   3   4      471.89      505.02     20.09 o
  10   3   4       23.61       23.71      8.24 o
  11   3   4        2.04        2.09      8.05 o
 -14   4   4      212.55      216.24     21.38 o
 -13   4   4        3.51        7.82      6.79 o
 -12   4   4      127.46      119.04      7.59 o
 -11   4   4      566.75      549.61     14.05 o
 -10   4   4     1276.99     1242.81     35.48 o
  -9   4   4     1357.01     1372.55     24.16 o
  -8   4   4     3092.27     2896.19     38.28 o
  -7   4   4       16.08        8.66      2.40 o
  -6   4   4      293.52      240.57      7.17 o
  -5   4   4     3904.77     4178.78     59.76 o
  -4   4   4    10101.10    10083.94    120.91 o
  -3   4   4     2886.59     2742.38     34.80 o
  -2   4   4    14024.96    13952.94    165.51 o
  -1   4   4      935.75      918.79     15.13 o
   0   4   4     3200.88     2910.61     36.44 o
   1   4   4      404.67      391.81      7.73 o
   2   4   4     1983.29     1829.21     23.84 o
   3   4   4       38.25       32.57      2.09 o
   4   4   4    18806.39    18790.20    261.73 o
   5   4   4       16.56       17.62      7.84 o
   6   4   4     1164.00     1144.89     20.99 o
   7   4   4      510.19      534.65     19.41 o
   8   4   4     1048.02     1021.86     27.88 o
   9   4   4      109.37       88.80      9.41 o
  10   4   4      724.21      762.34     38.42 o
  11   4   4       93.10       88.31     10.88 o
 -14   5   4       43.60       32.76      7.48 o
 -13   5   4       92.51       96.43      9.48 o
 -12   5   4       74.66       65.53      8.45 o
 -11   5   4      180.91      162.37      7.93 o
 -10   5   4       69.42       68.71      4.74 o
  -9   5   4        0.53        0.00      2.71 o
  -8   5   4      477.14      446.03     10.74 o
  -7   5   4      250.20      262.03      6.55 o
  -6   5   4        3.57        0.00      2.13 o
  -5   5   4       15.92       10.92      1.87 o
  -4   5   4      563.06      813.00     12.65 o
  -3   5   4      234.49      307.32      9.33 o
  -2   5   4     1803.02     1820.96     23.89 o
  -1   5   4      167.79      148.40      4.02 o
   0   5   4      992.73      999.83     13.97 o
   1   5   4      644.05      611.02      9.45 o
   2   5   4      348.24      380.48      6.74 o
   3   5   4      242.54      271.06      7.30 o
   4   5   4      562.29      599.38     12.47 o
   5   5   4      307.29      291.98     11.79 o
   6   5   4     1052.97     1022.82     19.44 o
   7   5   4      213.08      226.58      8.76 o
   8   5   4       82.74       90.75      6.48 o
   9   5   4       47.08       37.18      7.66 o
  10   5   4      196.82      190.13     18.56 o
  11   5   4      202.93      173.70     13.45 o
 -14   6   4      287.81      283.02     15.59 o
 -13   6   4      534.49      573.81     25.81 o
 -12   6   4      670.48      679.20     20.79 o
 -11   6   4       53.39       53.44      7.18 o
 -10   6   4      556.41      621.31     18.42 o
  -9   6   4     1227.93     1153.62     18.30 o
  -8   6   4     2360.98     2413.91     37.92 o
  -7   6   4     2846.13     2833.98     37.15 o
  -6   6   4    13265.60    13368.66    182.77 o
  -5   6   4     3423.94     3456.60     50.41 o
  -4   6   4     6743.43     6839.04     83.35 o
  -3   6   4     3726.77     3997.40     49.80 o
  -2   6   4    12559.01    12738.67    151.62 o
  -1   6   4    12022.11    12532.49    133.05 o
   0   6   4    10813.21    10547.51    126.68 o
   1   6   4      149.18      121.23      3.61 o
   2   6   4      807.76      726.15     22.89 o
   3   6   4      137.29      136.65      5.41 o
   4   6   4       23.75       10.70      2.97 o
   5   6   4       44.25       59.75      4.51 o
   6   6   4      371.92      352.02     10.07 o
   7   6   4      791.15      814.36     17.29 o
   8   6   4      766.43      799.99     17.79 o
   9   6   4       10.47       11.43      6.85 o
  10   6   4       13.46       13.98      7.88 o
  11   6   4        8.80        2.22      8.33 o
 -13   7   4        2.50        0.00      6.69 o
 -12   7   4       10.58        0.00      6.30 o
 -11   7   4      218.62      216.60     12.83 o
 -10   7   4      505.00      489.03     22.53 o
  -9   7   4       66.37       88.21      5.85 o
  -8   7   4        2.10        6.55      3.37 o
  -7   7   4     1812.19     1710.95     34.82 o
  -6   7   4      322.50      332.47      7.09 o
  -5   7   4      393.34      439.69     10.08 o
  -4   7   4      284.37      272.59      6.48 o
  -3   7   4     1527.06     1802.60     24.31 o
  -2   7   4      100.91      162.30      3.83 o
  -1   7   4        4.64        2.55      1.44 o
   0   7   4     5221.48     5606.25     61.18 o
   1   7   4       17.24       30.34      3.95 o
   2   7   4      464.80      379.23     49.41 o
   3   7   4        8.30        3.95      2.47 o
   4   7   4      888.38      888.63     26.23 o
   5   7   4       15.24        6.92      3.24 o
   6   7   4      644.91      613.18     14.66 o
   7   7   4       30.65       31.55      4.88 o
   8   7   4       67.52       83.21      6.60 o
   9   7   4      275.77      257.22     13.92 o
  10   7   4        1.63        2.32      7.87 o
 -13   8   4       17.75        9.19      7.32 o
 -12   8   4        9.72       10.20      6.67 o
 -11   8   4      363.09      366.17     15.01 o
 -10   8   4       11.33       10.70      6.02 o
  -9   8   4      365.85      348.49     13.61 o
  -8   8   4     1977.03     2048.36     33.41 o
  -7   8   4      711.85      754.23     19.17 o
  -6   8   4      547.58      572.56     12.34 o
  -5   8   4      157.97      148.49      6.11 o
  -4   8   4     7837.47     8094.96     98.50 o
  -3   8   4     5616.56     5693.11     70.04 o
  -2   8   4    17314.84    17957.55    190.06 o
  -1   8   4      613.73      656.64      9.34 o
   0   8   4      923.98      769.50     10.38 o
   1   8   4        8.31        9.97      1.65 o
   2   8   4      954.91      782.10     14.61 o
   3   8   4     2798.03     2723.10     41.81 o
   4   8   4     1141.32     1008.49     20.42 o
   5   8   4      804.12      816.16     16.39 o
   6   8   4      446.41      446.71     16.01 o
   7   8   4        5.26        0.00      4.07 o
   8   8   4      165.00      182.09      8.80 o
   9   8   4      344.00      342.33     16.85 o
  10   8   4      191.63      221.99     13.99 o
 -13   9   4      580.92      607.03     21.13 o
 -12   9   4      839.45      866.40     35.36 o
 -11   9   4      231.62      272.89     13.91 o
 -10   9   4     2135.77     2121.43     63.85 o
  -9   9   4     1381.47     1539.82     45.67 o
  -8   9   4      297.16      355.27     12.67 o
  -7   9   4       35.49       47.70      4.54 o
  -6   9   4      842.63      872.85     16.76 o
  -5   9   4      106.81      100.41      5.49 o
  -4   9   4     1953.74     1970.33     27.12 o
  -3   9   4      598.78      697.34     13.25 o
  -2   9   4      209.21      239.18      5.17 o
  -1   9   4       34.18       21.03      2.06 o
   0   9   4     1672.04     1829.17     21.76 o
   1   9   4      716.59      696.98     11.04 o
   2   9   4     1178.34     1145.15     17.28 o
   3   9   4      719.85      784.93     19.40 o
   4   9   4       72.60       62.86      4.60 o
   5   9   4     1098.11     1124.21     20.98 o
   6   9   4       27.16       24.71      5.10 o
   7   9   4      590.94      617.40     20.49 o
   8   9   4       46.96       45.35      5.93 o
   9   9   4        0.57        0.00      5.28 o
  10   9   4       42.98       47.27      9.28 o
 -13  10   4      155.53      160.02     14.59 o
 -12  10   4       33.59       23.51      7.65 o
 -11  10   4      366.06      396.66     19.78 o
 -10  10   4      440.14      456.29     17.95 o
  -9  10   4      149.41      140.97     28.34 o
  -8  10   4     2076.14     2187.01     35.81 o
  -7  10   4     3177.10     3137.36     48.10 o
  -6  10   4     2568.74     2732.69     73.93 o
  -5  10   4     2963.11     2944.83     44.53 o
  -4  10   4      128.50       80.73      4.07 o
  -3  10   4      187.63      144.91      4.27 o
  -2  10   4      879.50      914.89     12.54 o
  -1  10   4     5551.32     5477.83     60.25 o
   0  10   4     6850.18     6995.78     76.29 o
   1  10   4     7825.94     7852.62     95.65 o
   2  10   4     3776.35     3590.81     46.42 o
   3  10   4      137.46      128.10      5.97 o
   4  10   4      862.23      786.11     13.93 o
   5  10   4      256.73      269.13      9.18 o
   6  10   4       28.29       40.03      6.48 o
   7  10   4      197.89      193.49      8.79 o
   8  10   4      783.59      790.07     18.35 o
   9  10   4      111.07      104.43      8.12 o
  10  10   4       99.60      106.67     14.74 o
 -12  11   4       10.09       12.05      7.37 o
 -11  11   4        0.08        3.93      6.70 o
 -10  11   4      616.24      620.64     22.23 o
  -9  11   4      487.41      410.52     15.62 o
  -8  11   4        1.34        0.00      5.96 o
  -7  11   4      174.17      165.20      7.35 o
  -6  11   4       55.63       36.76      5.62 o
  -5  11   4      543.60      544.32     12.33 o
  -4  11   4      537.70      524.56     10.39 o
  -3  11   4       42.73       66.31      4.00 o
  -2  11   4      171.38      201.58      5.11 o
  -1  11   4       57.83       45.96      2.84 o
   0  11   4      559.23      647.72     10.96 o
   1  11   4      379.79      320.98      8.08 o
   2  11   4      924.64      984.98     15.73 o
   3  11   4     1045.20     1028.59     27.14 o
   4  11   4       85.10       86.19      7.10 o
   5  11   4        3.32        2.70      3.27 o
   6  11   4        3.73        7.24      3.77 o
   7  11   4      148.70      133.75      7.44 o
   8  11   4      103.68      106.81      7.68 o
   9  11   4       24.15       32.88      6.46 o
 -12  12   4       49.92       62.48      9.75 o
 -11  12   4     1444.33     1419.21     48.57 o
 -10  12   4      324.17      306.23     22.00 o
  -9  12   4     2145.88     2213.81     59.19 o
  -8  12   4      210.11      246.64     12.26 o
  -7  12   4      638.55      588.78     13.94 o
  -6  12   4      702.39      774.93     30.55 o
  -5  12   4     1320.53     1188.96     21.45 o
  -4  12   4     3288.55     3245.35     42.86 o
  -3  12   4     4187.72     4121.12     46.81 o
  -2  12   4      258.36      202.56      5.23 o
  -1  12   4     2049.52     2042.88     24.83 o
   0  12   4     4218.37     4217.33     47.56 o
   1  12   4     1010.67     1009.87     22.99 o
   2  12   4      725.26      653.05     14.05 o
   3  12   4     1670.71     1713.69     25.15 o
   4  12   4      595.29      521.80     24.85 o
   5  12   4     1126.23     1105.03     18.70 o
   6  12   4      200.59      199.83      7.70 o
   7  12   4        3.90        1.40      4.03 o
   8  12   4        1.68        0.00      4.42 o
   9  12   4      311.74      320.68     10.92 o
 -12  13   4       53.59       45.26      9.33 o
 -11  13   4      141.06      146.58     16.04 o
 -10  13   4        2.97        3.85      6.49 o
  -9  13   4       14.54        9.44      7.79 o
  -8  13   4       41.28       30.71      7.21 o
  -7  13   4       17.23       14.72      5.59 o
  -6  13   4       39.89       32.58      8.34 o
  -5  13   4      717.56      761.51     15.89 o
  -4  13   4      196.58      216.40      6.99 o
  -3  13   4       18.94       17.76      3.11 o
  -2  13   4      143.68      117.68      4.44 o
  -1  13   4      543.49      625.92     10.22 o
   0  13   4      314.97      350.39      7.18 o
   1  13   4      395.09      414.03     13.33 o
   2  13   4        7.94        7.51      3.91 o
   3  13   4       88.42      100.13      6.08 o
   4  13   4       62.18       67.14      5.67 o
   5  13   4       95.43      110.23      5.90 o
   6  13   4        5.80        7.60      4.03 o
   7  13   4        1.64        0.00      4.26 o
   8  13   4        8.29        0.00      4.75 o
   9  13   4        0.49        3.10      5.17 o
 -11  14   4      461.89      512.60     19.33 o
 -10  14   4      257.55      281.07     14.45 o
  -9  14   4      479.71      439.35     17.09 o
  -8  14   4      125.87      112.16      9.33 o
  -7  14   4      793.88      728.78     39.18 o
  -6  14   4       22.04       17.21      4.09 o
  -5  14   4      447.90      445.11     11.63 o
  -4  14   4      209.22      198.44      7.15 o
  -3  14   4      316.98      322.81      8.37 o
  -2  14   4     1638.06     1594.77     23.49 o
  -1  14   4     1459.30     1396.04     18.54 o
   0  14   4      798.10      800.35     14.14 o
   1  14   4     9271.08     9176.07    160.22 o
   2  14   4       17.93       27.06      4.64 o
   3  14   4     1790.53     1842.81     38.35 o
   4  14   4       32.12       19.88      7.43 o
   5  14   4       56.89       62.60      5.25 o
   6  14   4        5.18        7.83      4.16 o
   7  14   4      726.32      719.75     15.25 o
   8  14   4       21.18       22.96      5.48 o
 -11  15   4       27.92       23.46      8.64 o
 -10  15   4        4.03        6.79      7.45 o
  -9  15   4      486.26      441.37     22.84 o
  -8  15   4        6.56       11.28      6.92 o
  -7  15   4      485.38      517.93     17.54 o
  -6  15   4       92.15      122.42      8.79 o
  -5  15   4      696.21      664.46     15.01 o
  -4  15   4      416.70      429.01     10.19 o
  -3  15   4      156.71      182.56      6.87 o
  -2  15   4       83.34       71.60      4.61 o
  -1  15   4      311.90      294.25      7.08 o
   0  15   4     1480.94     1450.47     22.12 o
   1  15   4     2461.54     2517.20     49.71 o
   2  15   4      266.60      268.77     19.71 o
   3  15   4      168.72      187.66      8.23 o
   4  15   4     1035.18     1020.72     20.74 o
   5  15   4      146.90      131.94      7.67 o
   6  15   4      312.95      296.95     10.04 o
   7  15   4        1.41        0.78      4.85 o
   8  15   4       50.53       55.57      6.52 o
 -10  16   4        3.81        3.20      7.29 o
  -9  16   4      276.16      294.03     21.08 o
  -8  16   4       13.00       18.54      7.18 o
  -7  16   4      620.77      595.34     19.70 o
  -6  16   4       12.87       16.40      6.05 o
  -5  16   4      435.23      406.05     11.72 o
  -4  16   4       39.36       33.75      4.28 o
  -3  16   4      789.76      821.48     15.03 o
  -2  16   4       74.78       73.94      5.93 o
  -1  16   4       44.75       42.59      4.15 o
   0  16   4       68.82       59.64      5.39 o
   1  16   4      741.60      723.36     50.28 o
   2  16   4      485.42      489.80     12.87 o
   3  16   4      336.43      360.25     12.87 o
   4  16   4       98.05      113.10      7.18 o
   5  16   4     1229.42     1244.70     26.99 o
   6  16   4      287.68      291.71     14.77 o
   7  16   4      249.57      223.90     10.73 o
  -9  17   4       56.34       55.09      8.78 o
  -8  17   4       13.66        8.32      7.41 o
  -7  17   4       80.33      109.17     14.28 o
  -6  17   4      101.46       88.71      8.72 o
  -5  17   4      428.90      369.77     11.62 o
  -4  17   4       56.46       68.89      5.26 o
  -3  17   4      468.15      402.74     10.30 o
  -2  17   4       58.47       47.37      4.56 o
  -1  17   4       51.85       59.23      5.96 o
   0  17   4      120.95      130.09      8.72 o
   1  17   4        2.91        7.19     10.23 o
   2  17   4      272.05      268.61     10.08 o
   3  17   4        0.44        0.00      6.14 o
   4  17   4      158.07      153.30      8.48 o
   5  17   4       58.43       53.41      6.79 o
   6  17   4       83.54       70.63      7.28 o
   7  17   4       93.77       98.87     14.74 o
  -9  18   4      593.84      604.13     52.16 o
  -8  18   4        1.92        3.51      7.38 o
  -7  18   4     2244.13     2157.04    103.64 o
  -6  18   4      102.18       72.73      8.80 o
  -5  18   4     1479.89     1529.93     34.55 o
  -4  18   4       83.65       86.38      7.41 o
  -3  18   4      680.07      742.75     14.81 o
  -2  18   4      298.70      289.45      8.92 o
  -1  18   4     1128.63     1104.26     22.38 o
   0  18   4        2.00        0.00      6.42 o
   1  18   4     1346.85     1420.64     32.77 o
   2  18   4       31.06       37.35      6.00 o
   3  18   4      101.85      121.48      7.89 o
   4  18   4      409.47      409.32     16.72 o
   5  18   4      914.30      998.21     27.16 o
   6  18   4        0.06        0.00      7.55 o
  -8  19   4        5.21        0.47      7.71 o
  -7  19   4       16.16       25.57      7.86 o
  -6  19   4        8.72        0.00     10.08 o
  -5  19   4        1.88        2.12      8.17 o
  -4  19   4       11.11       11.21      5.07 o
  -3  19   4        0.22        1.54      4.06 o
  -2  19   4       16.74       13.51      5.08 o
  -1  19   4      506.49      484.54     14.19 o
   0  19   4      111.95      100.50      9.07 o
   1  19   4       39.99       26.20      6.80 o
   2  19   4       26.14       16.24      8.10 o
   3  19   4      106.97       97.52      7.58 o
   4  19   4        5.40        0.00      9.78 o
   5  19   4      356.75      399.77     17.39 o
  -7  20   4      381.11      366.25     16.57 o
  -6  20   4       27.62       24.09      8.26 o
  -5  20   4      718.45      683.16     21.33 o
  -4  20   4       72.39       61.27      8.47 o
  -3  20   4      966.31     1000.92     18.59 o
  -2  20   4        5.79        0.00      5.13 o
  -1  20   4      712.86      755.19     18.34 o
   0  20   4      169.11      159.02     10.56 o
   1  20   4      131.23      138.25     10.13 o
   2  20   4       63.68       42.01     11.46 o
   3  20   4      107.66      114.26     14.36 o
   4  20   4       98.07       95.47     10.04 o
  -6  21   4        2.09        0.55      7.60 o
  -5  21   4        3.03        2.19      7.00 o
  -4  21   4        1.28        2.96      6.83 o
  -3  21   4        0.14        5.22      5.45 o
  -2  21   4       15.15       11.58      5.75 o
  -1  21   4       47.94       49.05      6.73 o
   0  21   4      129.90      123.16     10.45 o
   1  21   4       72.57       56.52     11.61 o
   2  21   4       42.65       26.58     11.61 o
   3  21   4        0.23        0.00     10.69 o
  -3  22   4      625.69      667.67     32.08 o
  -2  22   4        2.43        0.00      5.78 o
  -1  22   4      394.53      400.61     16.57 o
   0  22   4      269.22      261.05     19.25 o
   1  22   4      638.86      596.79     28.72 o
 -13   0   5        2.72        0.85      7.18 o
 -11   0   5      461.31      408.15     21.08 o
  -9   0   5        0.51        0.00      5.80 o
  -7   0   5     1392.14     1387.23     28.34 o
  -5   0   5     4002.56     4533.15     78.22 o
  -3   0   5      772.67      985.69     28.87 o
  -1   0   5       37.16       25.05      6.34 o
   1   0   5     5202.24     5001.65     86.80 o
   3   0   5      633.37      619.17     14.33 o
   5   0   5      741.43      742.71     17.25 o
   7   0   5        8.86       19.70      8.40 o
   9   0   5      101.26      104.48     15.12 o
 -14   1   5      221.55      225.20     15.43 o
 -13   1   5       72.37       80.43      7.22 o
 -12   1   5     4386.82     4339.76     74.89 o
 -11   1   5      350.98      373.54     24.59 o
 -10   1   5     5405.36     5601.60    100.39 o
  -9   1   5       15.32       23.92      3.90 o
  -8   1   5     8609.84     9155.70    127.80 o
  -7   1   5       81.46       67.46      3.43 o
  -6   1   5      372.95      312.05      6.44 o
  -5   1   5      402.13      431.54      7.41 o
  -4   1   5     2711.13     2670.67     30.49 o
  -3   1   5       26.03       41.37      1.90 o
  -2   1   5     6421.90     6349.04     77.37 o
  -1   1   5      962.85     1076.11     17.34 o
   0   1   5     3531.97     3333.91     41.66 o
   1   1   5       19.89       30.57      2.30 o
   2   1   5       78.16      102.35      3.55 o
   3   1   5      848.01      806.52     12.39 o
   4   1   5     1745.27     1729.65     23.56 o
   5   1   5      245.93      232.03      7.49 o
   6   1   5      138.13      135.25      8.78 o
   7   1   5      282.13      318.54     13.61 o
   8   1   5      327.95      323.20     14.80 o
   9   1   5       25.86       15.63      7.65 o
  10   1   5      184.35      223.13     23.14 o
 -14   2   5        2.74        0.00     10.39 o
 -13   2   5       29.30       30.22      7.88 o
 -12   2   5       12.60       10.01      4.39 o
 -11   2   5       34.36       28.69      5.78 o
 -10   2   5      139.21      138.32      6.19 o
  -9   2   5      339.46      333.86      9.86 o
  -8   2   5      131.38      126.94      6.14 o
  -7   2   5       55.08       67.19      4.90 o
  -6   2   5       14.03       15.16      2.07 o
  -5   2   5     5163.63     5179.40     63.93 o
  -4   2   5      597.08      704.89      9.76 o
  -3   2   5      834.78      860.72     11.17 o
  -2   2   5      113.24      116.69      4.32 o
  -1   2   5      574.95      646.13     12.43 o
   0   2   5      611.34      607.32     10.92 o
   1   2   5     3483.94     3308.98     41.47 o
   2   2   5        3.08        5.90      1.96 o
   3   2   5     4200.43     4181.01     52.19 o
   4   2   5     3742.82     3871.12     62.20 o
   5   2   5      199.75      217.45      7.62 o
   6   2   5       41.95       42.72      5.75 o
   7   2   5     1043.81     1054.25     26.87 o
   8   2   5       13.73        7.35      6.47 o
   9   2   5      430.88      479.92     27.34 o
  10   2   5        1.69        0.00      7.38 o
 -14   3   5      580.48      535.12     19.21 o
 -13   3   5       62.74       76.59      8.53 o
 -12   3   5      843.53      859.21     19.05 o
 -11   3   5       59.27       69.97      5.06 o
 -10   3   5     1383.66     1341.02     22.03 o
  -9   3   5      147.22      147.17      6.90 o
  -8   3   5     4590.07     4545.81     66.40 o
  -7   3   5      404.34      424.39     10.25 o
  -6   3   5     3771.73     3727.52     54.34 o
  -5   3   5     2737.68     2737.60     35.54 o
  -4   3   5     2238.94     2171.96     28.52 o
  -3   3   5      872.69      856.06     11.18 o
  -2   3   5     5962.52     5794.64     63.16 o
  -1   3   5     1185.55     1183.31     16.35 o
   0   3   5     3545.43     3553.35     44.36 o
   1   3   5       10.07       12.99      1.87 o
   2   3   5       91.59       69.57      3.02 o
   3   3   5     1308.60     1277.60     18.03 o
   4   3   5    10091.34    10112.08    143.14 o
   5   3   5       31.04       46.49      4.29 o
   6   3   5     3735.20     3729.10     56.88 o
   7   3   5      903.22      878.34     24.07 o
   8   3   5     1205.47     1264.00     48.27 o
   9   3   5      142.96      137.56     11.22 o
  10   3   5      283.56      282.91     16.42 o
 -14   4   5        6.90       12.45     11.91 o
 -13   4   5       29.73       18.42      7.02 o
 -12   4   5       15.16       10.06      6.44 o
 -11   4   5       31.74       35.06      5.06 o
 -10   4   5       77.21       70.92      4.71 o
  -9   4   5      466.55      455.15     11.96 o
  -8   4   5        0.15        0.00      2.83 o
  -7   4   5        0.97        3.04      3.20 o
  -6   4   5      493.60      478.96     10.68 o
  -5   4   5       42.22       43.62      2.85 o
  -4   4   5     3642.51     3444.48     43.58 o
  -3   4   5      921.58      943.90     13.93 o
  -2   4   5      875.65      867.77     11.29 o
  -1   4   5     5844.09     6034.20     73.67 o
   0   4   5     1257.81     1289.76     17.70 o
   1   4   5      491.12      611.19     11.22 o
   2   4   5      754.34      830.39     13.18 o
   3   4   5      131.82      124.42      6.42 o
   4   4   5     3767.89     3865.34     57.67 o
   5   4   5     1329.34     1365.39     23.90 o
   6   4   5     1285.68     1255.02     22.95 o
   7   4   5      360.10      420.89     16.15 o
   8   4   5      221.72      214.73     12.47 o
   9   4   5      435.77      447.34     18.36 o
  10   4   5        7.38        6.46      8.67 o
 -14   5   5      380.61      393.72     22.00 o
 -13   5   5      185.45      177.42     11.34 o
 -12   5   5      497.35      454.35     16.39 o
 -11   5   5      222.40      195.67     15.73 o
 -10   5   5     2043.64     1981.56     33.19 o
  -9   5   5      914.77      922.97     18.31 o
  -8   5   5     2928.17     2818.57     37.46 o
  -7   5   5     3988.25     3843.14     56.79 o
  -6   5   5     7456.87     7238.88    101.56 o
  -5   5   5     2493.03     2424.40     32.21 o
  -4   5   5    13636.37    13820.05    164.99 o
  -3   5   5       19.33       23.45      3.86 o
  -2   5   5     5786.40     6157.05     74.97 o
  -1   5   5     9816.85    10686.27    187.05 o
   0   5   5     2324.73     2383.23     44.14 o
   1   5   5       76.44       92.93      3.53 o
   2   5   5     1351.40     1229.13     20.37 o
   3   5   5       20.91       25.87      3.25 o
   4   5   5     2269.96     2291.06     36.29 o
   5   5   5        2.07        0.00      3.22 o
   6   5   5      216.43      244.05      9.21 o
   7   5   5      675.92      695.72     20.14 o
   8   5   5      398.93      416.36     16.61 o
   9   5   5      154.19      116.49     14.21 o
  10   5   5       88.73       96.08     11.09 o
 -14   6   5        0.54        0.00      6.93 o
 -13   6   5       25.40       24.34      7.41 o
 -12   6   5       19.15       25.83      7.23 o
 -11   6   5      552.60      574.40     18.14 o
 -10   6   5        5.22        4.15      2.86 o
  -9   6   5       76.36       63.30      5.25 o
  -8   6   5       19.73       32.85      4.39 o
  -7   6   5       22.65       27.06      3.65 o
  -6   6   5       67.51       79.79      4.07 o
  -5   6   5        0.89        6.97      2.29 o
  -4   6   5     1146.23     1098.63     16.42 o
  -3   6   5     1066.28     1003.03     15.04 o
  -2   6   5     5315.99     5485.84     67.26 o
  -1   6   5      237.18      306.49      5.31 o
   0   6   5      334.20      366.73      7.00 o
   1   6   5     1250.90     1221.97     17.22 o
   2   6   5     1827.83     1982.11     29.99 o
   3   6   5       82.11       76.93      4.62 o
   4   6   5       10.51        6.38      3.18 o
   5   6   5       49.39       52.00      5.70 o
   6   6   5       12.04        5.84      3.84 o
   7   6   5      101.40       96.06      6.59 o
   8   6   5        9.67        8.62      9.32 o
   9   6   5       77.44       78.45     10.23 o
  10   6   5       43.81       38.36      8.89 o
 -13   7   5      186.38      171.18     11.71 o
 -12   7   5      237.52      248.93     13.34 o
 -11   7   5       15.57       16.67      6.49 o
 -10   7   5       85.97       83.19      6.21 o
  -9   7   5      456.44      470.96     40.39 o
  -8   7   5     3323.97     3196.89     48.87 o
  -7   7   5      831.15      789.67     15.90 o
  -6   7   5     5255.76     5038.67     72.49 o
  -5   7   5      519.12      538.91     14.68 o
  -4   7   5      940.84      766.51     11.40 o
  -3   7   5     7960.90     8514.60    103.14 o
  -2   7   5    11508.76    12107.50    144.89 o
  -1   7   5     2783.13     3032.45     49.10 o
   0   7   5     3451.86     3180.56     43.43 o
   1   7   5     1237.53     1151.60     19.34 o
   2   7   5        8.31       13.27      2.72 o
   3   7   5     1516.35     1435.30     35.48 o
   4   7   5      217.82      253.57      8.16 o
   5   7   5      305.24      288.57      9.09 o
   6   7   5       90.45      101.73      6.26 o
   7   7   5       57.57       63.80      6.00 o
   8   7   5      217.72      225.15     10.55 o
   9   7   5       57.01       71.73     11.76 o
  10   7   5        7.52       14.50      8.36 o
 -13   8   5       96.98      107.92     25.97 o
 -12   8   5      209.24      193.72     11.82 o
 -11   8   5      861.26      884.62     38.72 o
 -10   8   5       26.24       35.37      6.69 o
  -9   8   5     2931.11     2804.02     77.90 o
  -8   8   5     1557.69     1681.33     28.77 o
  -7   8   5     1308.76     1493.37     40.78 o
  -6   8   5       38.57       30.91      4.26 o
  -5   8   5      263.70      241.52      6.61 o
  -4   8   5     2978.10     3341.92     43.18 o
  -3   8   5      307.48      342.09      7.50 o
  -2   8   5     2130.85     2030.06     38.19 o
  -1   8   5       95.22       76.72      2.64 o
   0   8   5     2393.77     2546.16     29.36 o
   1   8   5        0.78        1.37      1.83 o
   2   8   5       40.30       38.86      3.70 o
   3   8   5      251.33      249.75      7.78 o
   4   8   5      361.29      357.82      9.90 o
   5   8   5      596.28      592.82     13.69 o
   6   8   5      431.08      461.58     15.56 o
   7   8   5      199.73      201.25      9.26 o
   8   8   5       20.80       19.78      5.60 o
   9   8   5      117.67      114.42     10.75 o
  10   8   5        7.10        0.00      8.05 o
 -13   9   5       38.91       52.58     11.15 o
 -12   9   5       39.52       24.64      7.94 o
 -11   9   5      128.44      119.89      9.55 o
 -10   9   5      615.16      645.97     24.59 o
  -9   9   5      240.00      238.81      9.42 o
  -8   9   5      899.62      897.75     18.21 o
  -7   9   5     1973.92     2010.24     32.88 o
  -6   9   5     1379.43     1250.04     22.22 o
  -5   9   5     2405.30     2344.55     32.11 o
  -4   9   5     3830.15     3587.32     46.33 o
  -3   9   5      249.85      272.52      6.79 o
  -2   9   5     3707.30     3646.39     46.07 o
  -1   9   5      683.59      574.98      9.68 o
   0   9   5     1147.28     1098.15     14.26 o
   1   9   5     4084.04     3944.73     44.48 o
   2   9   5     3734.01     3787.32     86.76 o
   3   9   5      685.20      576.23     40.56 o
   4   9   5      999.42     1044.65     31.43 o
   5   9   5      851.44      745.67     16.03 o
   6   9   5        9.13        7.50      4.45 o
   7   9   5      556.25      547.60     14.30 o
   8   9   5      267.46      273.00     10.74 o
   9   9   5       53.89       54.49      8.89 o
 -13  10   5        4.12        0.00      7.85 o
 -12  10   5      232.22      236.17     13.60 o
 -11  10   5        1.79        4.10      6.48 o
 -10  10   5      192.19      224.90     12.03 o
  -9  10   5       95.17      100.52      8.37 o
  -8  10   5      751.98      752.42     20.51 o
  -7  10   5       79.84       61.37      5.22 o
  -6  10   5      877.33      864.79     17.28 o
  -5  10   5      673.86      670.30     12.48 o
  -4  10   5        6.03        5.86      2.53 o
  -3  10   5      431.11      430.57      9.04 o
  -2  10   5      433.51      472.77     11.33 o
  -1  10   5      383.64      309.51      6.24 o
   0  10   5     1965.33     2108.94     28.21 o
   1  10   5        2.50        3.58      3.42 o
   2  10   5      727.43      768.55     15.42 o
   3  10   5     1748.60     1535.93     71.49 o
   4  10   5      116.09      109.05      6.26 o
   5  10   5      352.29      318.59     10.08 o
   6  10   5       40.70       48.77      5.71 o
   7  10   5      387.93      395.17     12.57 o
   8  10   5      194.94      188.44      9.40 o
   9  10   5       53.48       39.33      6.73 o
 -12  11   5       16.94       25.13      8.30 o
 -11  11   5     1420.92     1395.16     33.81 o
 -10  11   5      326.99      321.67     27.34 o
  -9  11   5     1604.09     1598.01     35.64 o
  -8  11   5      243.60      220.26     16.04 o
  -7  11   5     1322.34     1537.35     27.14 o
  -6  11   5     5462.88     5385.88     78.22 o
  -5  11   5      742.84      832.51     20.17 o
  -4  11   5      784.16      826.65     14.29 o
  -3  11   5     2761.68     2876.43     38.24 o
  -2  11   5      378.10      364.94      9.71 o
  -1  11   5     1835.09     1911.64     23.42 o
   0  11   5     4169.18     4192.17     58.16 o
   1  11   5     3416.32     3462.85     74.49 o
   2  11   5     1722.64     1798.75     29.78 o
   3  11   5     1830.56     1810.23     26.35 o
   4  11   5      355.29      340.83      9.44 o
   5  11   5      411.97      381.09     11.47 o
   6  11   5      875.11      879.27     19.07 o
   7  11   5        9.31       11.31      5.29 o
   8  11   5      147.94      160.24     17.64 o
   9  11   5       13.10       10.16      6.29 o
 -12  12   5      323.72      371.02     17.04 o
 -11  12   5        0.41        0.00      6.70 o
 -10  12   5        1.32        1.27      6.25 o
  -9  12   5       40.50       47.39      7.45 o
  -8  12   5       85.79      103.54      6.73 o
  -7  12   5      610.35      659.04     15.20 o
  -6  12   5      112.11      108.43      6.26 o
  -5  12   5      610.42      646.50     12.70 o
  -4  12   5       85.17      119.05      6.26 o
  -3  12   5     1045.01     1104.67     17.59 o
  -2  12   5      160.31      146.81      7.12 o
  -1  12   5        4.03        0.00      2.48 o
   0  12   5      233.15      234.83      7.81 o
   1  12   5      127.93      152.01      6.82 o
   2  12   5       72.93       63.31     12.12 o
   3  12   5     1041.49     1055.95     17.60 o
   4  12   5       15.99        9.36      3.33 o
   5  12   5      174.58      152.66      6.86 o
   6  12   5        2.78        5.66      4.15 o
   7  12   5       90.94       78.19      6.22 o
   8  12   5       10.46       11.96      5.18 o
 -12  13   5      354.02      344.75     16.31 o
 -11  13   5      817.25      794.15     23.97 o
 -10  13   5      987.82      987.87     26.62 o
  -9  13   5      890.34      888.53     55.68 o
  -8  13   5      230.02      228.77     12.40 o
  -7  13   5     1693.07     1841.15     79.29 o
  -6  13   5      342.58      361.21     17.13 o
  -5  13   5     1462.06     1595.39     24.38 o
  -4  13   5      281.16      259.13      7.68 o
  -3  13   5      499.33      477.33     11.33 o
  -2  13   5      784.58      774.07     16.14 o
  -1  13   5     1227.24     1170.47     18.29 o
   0  13   5       42.44       44.08      4.41 o
   1  13   5     1830.73     1805.10     33.28 o
   2  13   5       27.41       31.55      6.17 o
   3  13   5     5923.08     5977.05     87.52 o
   4  13   5        3.55        4.19      4.41 o
   5  13   5      172.70      181.22      7.50 o
   6  13   5      179.10      173.93      7.88 o
   7  13   5      111.79      111.19      6.95 o
   8  13   5       39.22       25.55      5.94 o
 -11  14   5      164.66      155.70     11.72 o
 -10  14   5        0.10        0.00      7.04 o
  -9  14   5       40.18       26.45      7.83 o
  -8  14   5        0.05        0.00      5.70 o
  -7  14   5      513.61      493.96     21.77 o
  -6  14   5      864.29      819.90     17.72 o
  -5  14   5      532.17      567.71     12.14 o
  -4  14   5      155.33      140.08      6.11 o
  -3  14   5        2.38        1.52      2.98 o
  -2  14   5        8.41        2.16      2.20 o
  -1  14   5      178.85      190.20      6.70 o
   0  14   5     1178.84     1211.25     27.86 o
   1  14   5      216.37      220.05      8.75 o
   2  14   5     1103.55     1046.88     61.76 o
   3  14   5     2191.79     2183.68     36.51 o
   4  14   5      260.38      285.88     10.82 o
   5  14   5      137.54      151.76      8.21 o
   6  14   5      366.50      374.70     10.95 o
   7  14   5        3.93        3.43      6.48 o
   8  14   5       38.40       46.80      6.54 o
 -11  15   5      471.94      467.87     28.26 o
 -10  15   5        1.06        0.00      7.32 o
  -9  15   5      644.91      641.72     20.67 o
  -8  15   5      321.72      344.85     24.21 o
  -7  15   5      185.92      277.61     16.80 o
  -6  15   5      238.57      277.42     14.44 o
  -5  15   5     1969.82     2027.59     40.10 o
  -4  15   5        1.43        2.23      3.52 o
  -3  15   5      888.92      876.81     15.66 o
  -2  15   5        1.24        0.00      2.24 o
  -1  15   5      132.05      147.38      7.22 o
   0  15   5       25.40       22.55      7.64 o
   1  15   5     1401.55     1357.74     30.66 o
   2  15   5      287.86      261.31     15.17 o
   3  15   5      591.73      606.38     17.85 o
   4  15   5       15.33       13.25      4.95 o
   5  15   5      295.66      303.51     15.09 o
   6  15   5      242.12      257.65     11.09 o
   7  15   5      433.68      457.86     15.61 o
 -10  16   5        6.34       10.14      7.66 o
  -9  16   5       91.55       78.42      9.61 o
  -8  16   5       59.83       67.10      8.56 o
  -7  16   5      146.20      120.87      9.85 o
  -6  16   5       36.51       31.14      5.39 o
  -5  16   5      593.32      538.09     12.54 o
  -4  16   5       51.80       46.58      4.95 o
  -3  16   5        1.65        4.85      3.54 o
  -2  16   5      421.72      454.51     12.64 o
  -1  16   5       46.01       34.19      5.09 o
   0  16   5      262.45      251.90     11.56 o
   1  16   5      209.87      222.90     11.18 o
   2  16   5      555.17      526.03     13.80 o
   3  16   5        0.16        0.00      4.65 o
   4  16   5      268.02      278.03     10.94 o
   5  16   5       27.02       30.41      6.02 o
   6  16   5       84.12       81.85      7.66 o
  -9  17   5      955.39     1005.72     32.00 o
  -8  17   5        1.75        2.73      7.31 o
  -7  17   5     1077.97     1106.18     28.49 o
  -6  17   5       57.28       49.06      7.83 o
  -5  17   5     2068.72     2065.55     31.19 o
  -4  17   5      293.23      298.96      9.43 o
  -3  17   5      591.79      617.03     13.05 o
  -2  17   5        0.39        2.33      4.50 o
  -1  17   5      737.21      795.94     18.01 o
   0  17   5      134.76      114.40      9.70 o
   1  17   5      157.10      166.22     10.15 o
   2  17   5      275.32      249.50     24.59 o
   3  17   5      279.41      270.40     10.71 o
   4  17   5      315.69      327.49     13.79 o
   5  17   5      222.56      217.72     10.36 o
   6  17   5       60.93       49.06      7.37 o
  -9  18   5        7.16        9.22      8.18 o
  -8  18   5       13.92       21.76      8.35 o
  -7  18   5        0.53        0.70      7.18 o
  -6  18   5       13.50        8.99      6.83 o
  -5  18   5        3.47        6.42      4.79 o
  -4  18   5        9.01        4.82      4.96 o
  -3  18   5      533.11      494.31     13.47 o
  -2  18   5      268.64      235.18     10.04 o
  -1  18   5       21.49       20.68      5.17 o
   0  18   5      108.08      122.03      9.61 o
   1  18   5        2.52        0.00      6.11 o
   2  18   5       25.17       24.45      7.07 o
   3  18   5       46.17       51.17     13.52 o
   4  18   5      128.52      117.85      8.19 o
   5  18   5        0.16        0.00      5.55 o
  -8  19   5        6.00        0.00      7.30 o
  -7  19   5     1114.70     1112.63     34.83 o
  -6  19   5       35.21       32.48      7.68 o
  -5  19   5      865.89      852.46     23.69 o
  -4  19   5       63.95       54.72      5.68 o
  -3  19   5      343.23      363.55     12.50 o
  -2  19   5       62.92       52.15      6.58 o
  -1  19   5     1204.47     1223.07     35.25 o
   0  19   5       32.92       49.23      7.98 o
   1  19   5      232.68      231.71     12.59 o
   2  19   5       16.07       16.01      6.79 o
   3  19   5        5.37        0.00      6.69 o
   4  19   5        1.63        1.74      7.12 o
  -7  20   5        1.99        0.00      6.96 o
  -6  20   5        1.63        1.69      7.11 o
  -5  20   5        3.74        2.10      6.56 o
  -4  20   5       26.52       28.74      5.33 o
  -3  20   5        1.78        3.78      5.46 o
  -2  20   5       88.18       89.45      7.71 o
  -1  20   5      391.83      387.23     29.71 o
   0  20   5      172.97      170.69     15.12 o
   1  20   5       81.31       91.45      9.23 o
   2  20   5       12.18       10.36      6.79 o
   3  20   5        0.08        0.00      7.23 o
  -5  21   5      903.52      897.12     25.79 o
  -4  21   5        7.89        1.92      8.86 o
  -3  21   5     1199.62     1374.21     28.12 o
  -2  21   5        7.84        1.71      5.72 o
  -1  21   5      616.57      613.97     21.02 o
   0  21   5       18.30       16.96      7.26 o
   1  21   5      599.12      636.04     21.33 o
 -14   0   6       16.43        0.61     10.39 o
 -12   0   6     4502.14     4499.54    119.45 o
 -10   0   6     4834.73     4945.57    127.85 o
  -8   0   6     3651.01     3684.19     66.46 o
  -6   0   6     4257.63     3809.87     67.05 o
  -4   0   6     3706.12     2777.79    180.40 o
  -2   0   6     2637.74     2458.80     76.60 o
   0   0   6       16.29       24.88      2.97 o
   2   0   6     5843.53     5585.25     97.41 o
   4   0   6     2482.83     2601.81     68.13 o
   6   0   6      108.29      116.24     12.68 o
   8   0   6      312.34      325.36     21.23 o
  10   0   6      119.16      124.34     16.96 o
 -14   1   6       10.48        0.00      7.13 o
 -13   1   6      143.83      159.53     11.28 o
 -12   1   6       85.48       91.14      8.58 o
 -11   1   6      288.85      282.78     12.91 o
 -10   1   6        9.01        5.21      4.23 o
  -9   1   6       58.44       52.85      5.58 o
  -8   1   6        1.80        1.89      2.52 o
  -7   1   6      212.25      255.21      6.12 o
  -6   1   6     1000.01      946.72     14.01 o
  -5   1   6      107.37      149.74      3.98 o
  -4   1   6     1240.97     1578.57     19.19 o
  -3   1   6      276.54      252.48      5.76 o
  -2   1   6      869.58      939.99     13.93 o
  -1   1   6       10.40        7.37      1.61 o
   0   1   6      768.34      726.81     11.33 o
   1   1   6      129.73      135.99      4.20 o
   2   1   6      143.12      127.55      4.55 o
   3   1   6     1366.72     1419.15     20.02 o
   4   1   6       55.63       57.97      4.74 o
   5   1   6       41.69       34.03      5.66 o
   6   1   6       37.38       35.02      6.58 o
   7   1   6       14.47       11.43      6.53 o
   8   1   6       47.30       46.91      8.15 o
   9   1   6       11.35        8.61      7.88 o
  10   1   6       52.43       26.12      9.83 o
 -14   2   6      214.56      277.24     19.40 o
 -13   2   6       16.68       13.96      6.58 o
 -12   2   6     1056.27      987.15     21.07 o
 -11   2   6       88.96       65.73      6.92 o
 -10   2   6     2208.72     2182.35     36.00 o
  -9   2   6       24.46       26.54      4.26 o
  -8   2   6     4919.10     4783.07     69.65 o
  -7   2   6        8.39        1.95      2.67 o
  -6   2   6     4642.44     4226.39     52.30 o
  -5   2   6        0.42        1.32      1.82 o
  -3   2   6      524.94      537.49      8.00 o
  -2   2   6     9366.63     9342.95    113.05 o
  -1   2   6     6965.86     6978.60     85.18 o
   0   2   6     6280.10     5962.06    174.06 o
   1   2   6      470.95      419.25     11.24 o
   2   2   6      569.29      536.63      9.42 o
   3   2   6      881.83      943.46     14.57 o
   4   2   6     2020.41     1950.78     31.63 o
   5   2   6      527.30      492.23     11.86 o
   6   2   6     1585.83     1658.58     45.90 o
   7   2   6       55.87       47.30      9.16 o
   8   2   6       72.23       89.64      9.69 o
   9   2   6       74.75       64.80      9.88 o
  10   2   6      106.57      105.97     11.78 o
 -14   3   6       11.94        1.22      9.78 o
 -13   3   6       21.06       23.37     10.23 o
 -12   3   6        6.49        4.50      4.87 o
 -11   3   6        2.43        6.38      4.51 o
 -10   3   6      754.36      677.56     15.56 o
  -9   3   6        0.39        3.17      3.50 o
  -8   3   6      273.50      241.24      8.14 o
  -7   3   6     1260.84     1399.70     23.79 o
  -6   3   6      354.12      265.91      7.78 o
  -5   3   6     1048.03     1080.99     16.21 o
  -4   3   6      445.27      614.69      9.06 o
  -3   3   6     3373.53     3686.23     41.42 o
  -2   3   6     2588.53     2463.19     32.01 o
  -1   3   6     3550.63     3559.73     44.92 o
   0   3   6     1747.28     1614.69    100.15 o
   1   3   6      402.18      419.37      9.75 o
   2   3   6     1163.35     1203.26     17.33 o
   3   3   6      813.06      862.89     16.31 o
   4   3   6     1307.54     1301.99     22.75 o
   5   3   6       65.82       71.74      5.48 o
   6   3   6     1559.31     1489.43     34.29 o
   7   3   6      202.24      218.52     13.01 o
   8   3   6      208.98      184.57     11.88 o
   9   3   6      486.31      514.00     20.04 o
  10   3   6       13.02       21.84     10.01 o
 -14   4   6      236.21      255.09     19.09 o
 -13   4   6       46.24       69.28     10.54 o
 -12   4   6     1248.68     1205.16     23.91 o
 -11   4   6      281.76      290.34     10.43 o
 -10   4   6     1168.14     1172.15     22.26 o
  -9   4   6      339.72      313.38      9.80 o
  -8   4   6      888.82      937.12     18.09 o
  -7   4   6      493.70      434.56     14.33 o
  -6   4   6     5036.76     5060.06     63.56 o
  -5   4   6      603.62      637.24     11.11 o
  -4   4   6     6880.99     6523.97     71.51 o
  -3   4   6     1070.81     1073.32     13.91 o
  -2   4   6     6578.47     6492.50     79.58 o
  -1   4   6       14.81       25.37      2.38 o
   0   4   6     5594.83     5702.77     70.22 o
   1   4   6      877.87      838.84     14.82 o
   2   4   6     3782.77     3622.58     48.44 o
   3   4   6      110.41       90.62      6.43 o
   4   4   6     3290.00     3315.93     50.72 o
   5   4   6      141.82      155.94      9.39 o
   6   4   6     5163.36     5025.30     75.36 o
   7   4   6       45.65       55.70     12.07 o
   8   4   6      354.58      413.93     19.32 o
   9   4   6       55.99       64.35      9.81 o
 -14   5   6        8.59       13.59     10.69 o
 -13   5   6       94.63      125.32     10.26 o
 -12   5   6       10.25        4.98      6.13 o
 -11   5   6       28.26       41.55      5.44 o
 -10   5   6      183.22      194.20      8.51 o
  -9   5   6        2.02       12.65      3.49 o
  -8   5   6      282.72      260.85     13.12 o
  -7   5   6       44.31       36.31      3.93 o
  -6   5   6       97.82      102.45      4.57 o
  -5   5   6      134.45      151.03      5.42 o
  -4   5   6      952.39     1063.36     16.15 o
  -3   5   6      219.83      172.93      5.18 o
  -2   5   6     1381.93     1431.25     19.89 o
  -1   5   6     3717.63     4032.03     70.63 o
   0   5   6     1639.28     1671.20     22.79 o
   1   5   6      637.64      687.16     11.18 o
   2   5   6      654.40      650.73     13.10 o
   3   5   6       49.40       53.81      4.31 o
   4   5   6      223.62      232.50     10.00 o
   5   5   6       25.79       29.07      4.36 o
   6   5   6     3694.34     3541.71     89.92 o
   7   5   6       11.65       23.44      7.13 o
   8   5   6      222.10      255.30     18.33 o
   9   5   6       81.75       85.89     10.20 o
 -14   6   6      688.76      694.64     22.46 o
 -13   6   6      274.06      284.43     14.03 o
 -12   6   6      185.54      208.47     11.75 o
 -11   6   6       73.29       73.28      6.20 o
 -10   6   6       42.32       36.89      5.21 o
  -9   6   6      408.06      395.69     15.75 o
  -8   6   6     3328.77     3399.92     52.21 o
  -7   6   6     4409.06     4431.82     65.03 o
  -6   6   6     2349.50     2465.35     33.59 o
  -5   6   6      170.13      141.27      6.00 o
  -4   6   6     1809.22     1778.92     24.77 o
  -3   6   6      818.65      776.36     12.69 o
  -2   6   6     6179.07     6089.73     74.93 o
  -1   6   6     8315.33     8705.89    163.33 o
   0   6   6     7193.96     7334.60     89.64 o
   1   6   6      777.89      829.80     14.00 o
   2   6   6      136.89      101.25      6.95 o
   3   6   6       49.19       61.96      4.58 o
   4   6   6        8.28        6.98      3.55 o
   5   6   6      123.54      123.08      6.47 o
   6   6   6      544.00      525.40     25.29 o
   7   6   6      132.45      134.52     10.46 o
   8   6   6       33.89       59.07     12.68 o
   9   6   6       51.81       34.05      8.48 o
 -13   7   6       24.26       22.70      7.54 o
 -12   7   6        2.54        1.80      5.82 o
 -11   7   6     1331.22     1380.63     32.22 o
 -10   7   6     1259.21     1245.65     23.87 o
  -9   7   6      211.44      202.25      8.64 o
  -8   7   6       97.28       76.32      5.60 o
  -7   7   6       13.52        8.32      3.51 o
  -6   7   6        6.98        7.78      2.89 o
  -5   7   6       93.90      103.07      4.70 o
  -4   7   6     1258.07     1276.32     20.55 o
  -3   7   6      363.05      372.22      7.99 o
  -2   7   6     1137.73     1150.85     17.13 o
  -1   7   6      108.96      109.13      3.78 o
   0   7   6       17.24       18.94      2.41 o
   1   7   6      114.84      121.27      4.44 o
   2   7   6      290.40      240.62     45.67 o
   3   7   6       16.86       16.56      4.19 o
   4   7   6      297.87      290.87     10.59 o
   5   7   6        1.11        5.18      6.01 o
   6   7   6      149.81      140.94     11.42 o
   7   7   6      479.43      532.36     14.38 o
   8   7   6       80.05       58.19      8.69 o
   9   7   6        2.58        3.79      7.72 o
 -13   8   6      181.69      194.24     13.21 o
 -12   8   6      391.83      405.24     15.92 o
 -11   8   6       13.84       13.72      6.48 o
 -10   8   6       32.00       35.14      5.47 o
  -9   8   6      419.19      443.75     12.44 o
  -8   8   6     1630.46     1634.85     28.30 o
  -7   8   6      244.45      214.07      8.09 o
  -6   8   6     1027.42     1094.87     17.77 o
  -5   8   6     7684.13     7726.02     95.12 o
  -4   8   6     2565.41     2531.86     30.40 o
  -3   8   6     3275.23     3104.33     40.48 o
  -2   8   6     1554.99     1473.78     21.16 o
  -1   8   6      193.30      162.29      5.07 o
   0   8   6     1941.10     2015.56     24.19 o
   1   8   6     2246.91     2295.12     36.01 o
   2   8   6     2390.43     2328.44     42.50 o
   3   8   6     1189.00     1093.05     48.18 o
   4   8   6      834.58      800.25     16.51 o
   5   8   6      616.00      644.96     16.84 o
   6   8   6      104.67      105.49      6.93 o
   7   8   6      215.18      223.79      9.70 o
   8   8   6       34.70       32.03      8.31 o
   9   8   6      109.08       91.14     10.71 o
 -13   9   6      124.66      133.60     11.27 o
 -12   9   6       52.18       67.24      9.55 o
 -11   9   6       32.49       36.69      9.78 o
 -10   9   6       66.92       79.11      6.56 o
  -9   9   6     1445.05     1472.71     26.91 o
  -8   9   6     3638.88     3635.50     55.46 o
  -7   9   6      346.49      410.64     11.31 o
  -6   9   6      358.71      364.04      9.15 o
  -5   9   6       77.70       78.64      4.34 o
  -4   9   6       18.67       13.01      2.90 o
  -3   9   6     1121.40     1140.22     17.64 o
  -2   9   6     1036.53     1067.00     19.37 o
  -1   9   6     1159.62     1237.80     23.02 o
   0   9   6     1649.45     1734.43     23.91 o
   1   9   6        6.89        3.54      2.67 o
   2   9   6      433.16      445.01     11.05 o
   3   9   6     1384.13     1357.30     51.17 o
   4   9   6        8.75        6.40      4.01 o
   5   9   6      465.03      496.14     22.04 o
   6   9   6        3.77        4.72      4.78 o
   7   9   6        3.75        2.06      5.09 o
   8   9   6      156.83      156.32      8.97 o
   9   9   6       60.12       56.05     24.90 o
 -13  10   6      513.09      543.13     20.47 o
 -12  10   6      329.46      379.38     18.02 o
 -11  10   6      543.08      523.25     18.21 o
 -10  10   6      193.15      207.83     11.82 o
  -9  10   6      548.15      558.03     24.51 o
  -8  10   6       59.66       66.92      5.92 o
  -7  10   6      151.20      159.81      7.55 o
  -6  10   6     2775.53     2904.39     39.63 o
  -5  10   6      557.63      488.71     10.45 o
  -4  10   6     1978.91     2129.61     29.81 o
  -3  10   6      805.25      786.83     14.64 o
  -2  10   6     3447.66     3412.20     51.73 o
  -1  10   6     1610.53     1554.26     25.88 o
   0  10   6     3950.96     3908.43     66.02 o
   1  10   6     1241.39     1250.89     22.17 o
   2  10   6     2450.77     2392.59     38.21 o
   3  10   6      173.70      179.39      7.63 o
   4  10   6     1268.64     1225.50     23.01 o
   5  10   6      470.10      474.77     12.90 o
   6  10   6      715.66      714.32     16.76 o
   7  10   6      217.67      188.52     13.89 o
   8  10   6      111.38      105.21      9.17 o
 -12  11   6      235.29      205.96     12.85 o
 -11  11   6       23.44       31.39      8.05 o
 -10  11   6      139.57      145.60     10.14 o
  -9  11   6        2.56        3.06      4.58 o
  -8  11   6      611.37      641.81     15.36 o
  -7  11   6      961.28     1017.32     20.25 o
  -6  11   6      434.71      453.02     10.73 o
  -5  11   6       64.33       76.51      4.73 o
  -4  11   6      171.81      186.61      6.63 o
  -3  11   6       36.75       48.72      3.90 o
  -2  11   6      203.26      182.19     13.51 o
  -1  11   6      465.73      470.59     12.97 o
   0  11   6      104.78       91.79      7.07 o
   1  11   6       50.08       55.34      4.73 o
   2  11   6       57.35       50.86      6.19 o
   3  11   6      150.90      163.83      7.69 o
   4  11   6        8.94        8.47      3.84 o
   5  11   6      290.15      286.72     14.40 o
   6  11   6       11.67       15.27      5.37 o
   7  11   6      240.11      238.47     10.41 o
   8  11   6        4.71        1.67      5.68 o
 -12  12   6      263.21      310.30     15.71 o
 -11  12   6     1194.81     1233.27     31.43 o
 -10  12   6      750.28      723.23     31.01 o
  -9  12   6     1555.08     1623.21     36.62 o
  -8  12   6       74.76       88.92      6.73 o
  -7  12   6     1393.73     1322.39     24.63 o
  -6  12   6      602.13      687.96     13.79 o
  -5  12   6     1117.95      997.84     17.21 o
  -4  12   6     1015.74     1062.78     17.69 o
  -3  12   6     1016.11      945.27     18.10 o
  -2  12   6      339.43      295.41     13.83 o
  -1  12   6      210.86      201.99      7.30 o
   0  12   6      172.59      156.31      8.80 o
   1  12   6     1399.97     1366.22     24.28 o
   2  12   6     2324.47     1876.23    337.81 o
   3  12   6     5861.21     5860.44     86.13 o
   4  12   6      114.46      104.05      7.30 o
   5  12   6      171.37      170.46      7.40 o
   6  12   6        1.50        0.00      4.41 o
   7  12   6       14.33       20.80      5.95 o
   8  12   6        5.75        4.59      6.08 o
 -11  13   6      129.32      159.73     11.56 o
 -10  13   6       73.31       61.95      8.69 o
  -9  13   6        0.22        0.00      8.63 o
  -8  13   6       17.85       23.41      5.11 o
  -7  13   6     1166.89     1116.60     22.12 o
  -6  13   6        8.26        5.13      3.71 o
  -5  13   6      643.03      669.35     13.44 o
  -4  13   6      314.88      338.93     11.27 o
  -3  13   6       61.68       78.61      4.82 o
  -2  13   6      600.35      598.15     11.88 o
  -1  13   6      131.64      113.22      7.98 o
   0  13   6       47.07       40.79      5.99 o
   1  13   6      222.15      179.02     10.21 o
   2  13   6      869.39      799.19     75.79 o
   3  13   6     1745.18     1798.10     31.38 o
   4  13   6       87.20       77.39      6.48 o
   5  13   6      183.62      204.79      9.57 o
   6  13   6      246.62      238.40     10.57 o
   7  13   6       53.63       45.58      6.02 o
 -11  14   6      558.85      559.80     20.70 o
 -10  14   6       92.30      117.13     10.68 o
  -9  14   6     1014.46     1028.92     27.65 o
  -8  14   6      198.87      207.72     11.83 o
  -7  14   6      535.76      518.66     18.45 o
  -6  14   6      172.76      166.76      7.31 o
  -5  14   6      479.96      431.95     10.78 o
  -4  14   6       10.06       10.82      3.64 o
  -3  14   6      637.54      618.96     14.43 o
  -2  14   6      596.12      588.49     13.98 o
  -1  14   6     1784.08     1710.36     36.81 o
   0  14   6       24.89       31.61      6.04 o
   1  14   6      292.45      269.97     24.13 o
   2  14   6       33.42       33.74     12.22 o
   3  14   6      938.92      921.70     19.75 o
   4  14   6        4.59        0.00      4.80 o
   5  14   6      303.84      332.66     11.95 o
   6  14   6       80.98       66.41      7.17 o
   7  14   6      193.39      203.86     11.25 o
 -10  15   6        7.56        6.87      7.56 o
  -9  15   6      125.09      126.71     10.58 o
  -8  15   6       67.90       49.73      8.17 o
  -7  15   6      144.03      132.71      7.96 o
  -6  15   6      376.63      379.00     10.64 o
  -5  15   6      195.61      198.01      7.72 o
  -4  15   6        7.75        0.00      3.49 o
  -3  15   6       56.87       46.70      4.69 o
  -2  15   6      351.94      342.73     14.46 o
  -1  15   6       77.49       85.86      7.88 o
   0  15   6     1430.68     1350.19     31.13 o
   1  15   6        2.47        1.83      5.08 o
   2  15   6       26.57       19.80      6.37 o
   3  15   6        8.22        7.46      5.96 o
   4  15   6        2.19        0.00      4.99 o
   5  15   6       58.65       49.56      6.87 o
   6  15   6      112.71      116.25      8.34 o
 -10  16   6       24.85       19.71      8.44 o
  -9  16   6      985.14      971.39     26.84 o
  -8  16   6       83.34       95.49      9.34 o
  -7  16   6      531.48      520.07     14.74 o
  -6  16   6       18.40        7.50      4.79 o
  -5  16   6     3048.34     2922.42     41.24 o
  -4  16   6      146.59      123.02      6.45 o
  -3  16   6     1370.74     1390.48     30.40 o
  -2  16   6      194.04      190.52      9.02 o
  -1  16   6      541.04      514.64     25.81 o
   0  16   6      285.20      274.10     12.40 o
   1  16   6      453.36      464.56     26.58 o
   2  16   6      267.41      257.33     12.31 o
   3  16   6      710.08      743.07     21.70 o
   4  16   6      247.61      252.29     13.12 o
   5  16   6      132.01      142.20      8.88 o
  -9  17   6        2.08        0.00      7.52 o
  -8  17   6       12.90       10.96      8.78 o
  -7  17   6        3.64        3.30      6.87 o
  -6  17   6        0.26        0.00      4.85 o
  -5  17   6       20.24       14.75      4.56 o
  -4  17   6        5.55        0.00      4.06 o
  -3  17   6      922.96      957.39     17.64 o
  -2  17   6       20.07       13.70      5.14 o
  -1  17   6      499.06      513.19     17.70 o
   0  17   6      122.28      138.78      9.50 o
   1  17   6        5.61        3.48      5.78 o
   2  17   6       57.81       58.48      7.97 o
   3  17   6       88.78       90.44      9.07 o
   4  17   6       48.55       41.37      8.09 o
   5  17   6      115.35       86.73     11.76 o
  -8  18   6        0.44        0.00      6.84 o
  -7  18   6     1067.95     1095.99     33.30 o
  -6  18   6        1.88        0.00      5.13 o
  -5  18   6      816.54      765.43     16.08 o
  -4  18   6        4.50        2.88      4.54 o
  -3  18   6      233.61      249.19     10.57 o
  -2  18   6        6.05        5.17      5.11 o
  -1  18   6      491.95      491.65     17.55 o
   0  18   6        1.03       10.08      6.05 o
   1  18   6      106.31      111.49      9.50 o
   2  18   6        1.46        1.03      6.53 o
   3  18   6       23.63       20.54      7.13 o
   4  18   6        0.26        0.74      7.07 o
  -7  19   6       28.31       33.97      8.47 o
  -6  19   6       62.12       39.11      9.39 o
  -5  19   6        0.03        0.00      4.49 o
  -4  19   6       37.34       22.62      5.15 o
  -3  19   6       22.97       13.21      5.66 o
  -2  19   6        0.28        0.35      5.10 o
  -1  19   6        1.15        1.45      6.15 o
   0  19   6       61.22       63.51      8.53 o
   1  19   6        2.45        3.44      6.44 o
   2  19   6       21.45       18.10      7.02 o
   3  19   6       40.15       27.67      7.67 o
  -6  20   6       31.18       27.28      8.42 o
  -5  20   6     1296.53     1302.51     23.36 o
  -4  20   6        4.55        0.00      5.80 o
  -3  20   6     1066.76     1211.64     25.86 o
  -2  20   6        4.20        4.99      5.67 o
  -1  20   6      487.56      559.55     19.75 o
   0  20   6       13.29       11.37      6.69 o
   1  20   6      492.15      521.39     19.37 o
   2  20   6       23.37       35.04      8.52 o
  -4  21   6       75.83       68.76      8.11 o
  -3  21   6       50.85       59.13     11.31 o
  -2  21   6      167.79      204.81     10.66 o
  -1  21   6        8.38       22.50      7.81 o
 -13   0   7      214.05      192.16     17.11 o
 -11   0   7      207.13      211.41     16.96 o
  -9   0   7      160.44      185.90     14.51 o
  -7   0   7     1444.38     1555.45     46.89 o
  -5   0   7       37.52       49.34      3.00 o
  -3   0   7     2223.19     1978.57     53.77 o
  -1   0   7      228.43      235.03      8.48 o
   1   0   7      183.52      173.45      7.37 o
   3   0   7      332.98      321.22     14.51 o
   5   0   7      987.86      993.79     35.44 o
   7   0   7       72.65       73.93     12.07 o
   9   0   7       52.90       58.66     13.44 o
 -14   1   7       78.05       75.00     13.14 o
 -13   1   7       11.91        2.96      6.19 o
 -12   1   7      915.87      934.36     26.65 o
 -11   1   7      260.10      253.57     12.85 o
 -10   1   7     6107.00     6044.65    109.03 o
  -9   1   7       69.83       60.00      8.78 o
  -8   1   7     5719.55     5807.95    131.21 o
  -7   1   7      169.09      177.80      6.47 o
  -6   1   7     6982.34     7515.31     91.97 o
  -5   1   7       11.45       11.93      2.29 o
  -4   1   7     1557.61     1443.73     20.97 o
  -3   1   7     1128.15     1197.92     17.56 o
  -2   1   7     1920.58     1460.40    274.86 o
  -1   1   7     4953.28     5009.66     62.42 o
   0   1   7     2136.54     2036.77     27.34 o
   1   1   7       21.80       12.99      2.38 o
   2   1   7     1100.00      991.82     15.27 o
   3   1   7       67.57       64.43      3.76 o
   4   1   7        8.44        9.54      3.66 o
   5   1   7      767.56      764.17     33.38 o
   6   1   7      123.40      116.26      9.61 o
   7   1   7        2.19        0.00      6.15 o
   8   1   7      145.46      131.49     10.90 o
   9   1   7       10.69        8.86      8.42 o
 -14   2   7       25.97       17.41     10.54 o
 -13   2   7       59.03       73.21      9.85 o
 -12   2   7       48.98       41.69      7.77 o
 -11   2   7        1.24        0.00      5.18 o
 -10   2   7      512.34      443.32     16.14 o
  -9   2   7        7.37        8.76      4.44 o
  -8   2   7     1330.05     1392.30     27.83 o
  -7   2   7      615.16      602.49     12.88 o
  -6   2   7      408.60      431.18     10.31 o
  -5   2   7      195.07      218.89      5.06 o
  -4   2   7     1364.86     1506.13     18.82 o
  -3   2   7      189.59      199.19      5.50 o
  -2   2   7        3.71        0.89      1.86 o
  -1   2   7      224.28      149.95     19.13 o
   0   2   7      184.35      193.84      5.47 o
   1   2   7      669.87      673.85     11.37 o
   2   2   7      118.25      122.28      4.71 o
   3   2   7       37.26       36.07      4.05 o
   4   2   7       69.60       58.84      6.67 o
   5   2   7      417.84      384.01     14.47 o
   6   2   7       31.94       26.23      6.87 o
   7   2   7      376.42      401.33     16.45 o
   8   2   7        1.42        3.97      7.77 o
   9   2   7       15.64       28.84      8.96 o
 -14   3   7      367.80      400.05     23.83 o
 -13   3   7      231.83      224.67     12.74 o
 -12   3   7     1078.59     1071.46     43.15 o
 -11   3   7       60.22       54.09      9.01 o
 -10   3   7     1996.31     1941.98     40.27 o
  -9   3   7      179.12      179.38      7.70 o
  -8   3   7     5858.63     5740.39     82.80 o
  -7   3   7      383.75      370.71      9.69 o
  -6   3   7     8160.58     8259.07    101.03 o
  -5   3   7      674.07      607.58      9.43 o
  -4   3   7      788.46      644.63      9.68 o
  -3   3   7     1210.78     1141.78     16.93 o
  -2   3   7     7969.06     7652.68     93.69 o
  -1   3   7       38.20       32.39      2.71 o
   0   3   7     5207.85     4971.40     71.26 o
   1   3   7     1142.48     1167.88     17.27 o
   2   3   7     1138.86     1127.45     16.97 o
   3   3   7       28.36       20.18      4.18 o
   4   3   7      681.42      697.38     14.95 o
   5   3   7      399.00      351.69     13.66 o
   6   3   7     1669.46     1635.51     54.68 o
   7   3   7        1.24        1.45      6.48 o
   8   3   7       11.28       24.63     11.15 o
   9   3   7       28.33       54.23     23.07 o
 -14   4   7       78.39       98.37     14.66 o
 -13   4   7      113.00      109.98     13.90 o
 -12   4   7        3.69        1.56      6.30 o
 -11   4   7      173.39      159.38      7.04 o
 -10   4   7      138.22      163.52      8.01 o
  -9   4   7      250.66      214.25      8.27 o
  -8   4   7       40.49       35.90      4.30 o
  -7   4   7      487.32      438.23     15.34 o
  -6   4   7      211.94      239.77      6.77 o
  -5   4   7      850.38      904.74     14.63 o
  -4   4   7      723.25      834.20     11.78 o
  -3   4   7     3655.76     3577.29     45.77 o
  -2   4   7     3560.49     3472.07     44.43 o
  -1   4   7      652.42      658.77     11.08 o
   0   4   7     1325.44     1412.14     24.62 o
   1   4   7     2364.38     2073.96    240.84 o
   2   4   7      166.23      181.41      6.95 o
   3   4   7     1215.31     1239.87     27.87 o
   4   4   7        3.63        2.92      3.75 o
   5   4   7      455.53      454.36     12.23 o
   6   4   7     1482.80     1409.28     33.63 o
   7   4   7       13.88        8.97      6.80 o
   8   4   7      161.19      130.10     16.65 o
   9   4   7      632.51      587.92     22.09 o
 -14   5   7      321.95      303.82     22.30 o
 -13   5   7       37.15       34.37     10.85 o
 -12   5   7     1100.71     1103.41     28.57 o
 -11   5   7      118.88       98.21      6.74 o
 -10   5   7      857.24      838.30     15.83 o
  -9   5   7       64.51       58.47      5.35 o
  -8   5   7      297.93      258.12      8.85 o
  -7   5   7     1325.65     1339.38     36.20 o
  -6   5   7     4040.47     3908.23     50.53 o
  -5   5   7       75.53       70.45      3.89 o
  -4   5   7     6386.43     6230.37     77.07 o
  -3   5   7      458.81      407.81      8.00 o
  -2   5   7     1182.60     1119.20     16.64 o
  -1   5   7       76.94       86.76      4.92 o
   0   5   7     4596.90     4753.76     73.64 o
   1   5   7      312.33      320.21     32.10 o
   2   5   7     1352.61     1297.75     32.44 o
   3   5   7       78.52       74.65      5.02 o
   4   5   7      149.87      150.03      8.35 o
   5   5   7      173.43      166.62      8.04 o
   6   5   7     1978.45     1903.18     41.96 o
   7   5   7        5.14       17.74      7.13 o
   8   5   7      527.03      542.11     20.47 o
   9   5   7       60.01       48.82     11.99 o
 -13   6   7       29.95       19.55     10.08 o
 -12   6   7        1.57        0.05      5.04 o
 -11   6   7        2.18        0.73      4.40 o
 -10   6   7      101.85       91.00      6.45 o
  -9   6   7     2871.29     2869.71     41.03 o
  -8   6   7      216.16      217.56     13.71 o
  -7   6   7      570.66      541.01     18.61 o
  -6   6   7       60.97       91.17      4.64 o
  -5   6   7        0.54        3.86      2.47 o
  -4   6   7        9.91        9.88      2.72 o
  -3   6   7     1537.11     1481.48     21.39 o
  -2   6   7       51.55       75.66      4.55 o
  -1   6   7      239.74      265.72      6.37 o
   0   6   7       73.22       76.29      3.75 o
   1   6   7     1152.02     1155.26     20.40 o
   2   6   7       43.30       43.21      9.00 o
   3   6   7       14.34       12.24      3.70 o
   4   6   7       42.18       36.18      4.43 o
   5   6   7        1.45        0.76      3.86 o
   6   6   7      793.53      778.72     17.76 o
   7   6   7      305.22      357.82     15.93 o
   8   6   7      271.39      257.41     14.79 o
 -13   7   7      336.99      319.89     15.12 o
 -12   7   7      377.55      375.94     21.00 o
 -11   7   7       65.85       53.23      6.19 o
 -10   7   7       48.10       51.82      6.06 o
  -9   7   7      203.46      216.60      9.19 o
  -8   7   7     2113.84     2147.37     30.86 o
  -7   7   7      854.27      883.82     15.70 o
  -6   7   7     4100.43     4021.34     52.24 o
  -5   7   7     1432.50     1339.20     20.41 o
  -4   7   7     2259.22     2075.71     28.81 o
  -3   7   7      994.20      989.16     15.78 o
  -2   7   7      347.46      262.33      8.27 o
  -1   7   7      549.58      548.34     11.94 o
   0   7   7      783.11      852.92     22.62 o
   1   7   7     1055.74     1124.39     24.05 o
   2   7   7       40.15       36.38      7.82 o
   3   7   7      448.79      429.69     11.34 o
   4   7   7      315.75      326.89     10.22 o
   5   7   7      321.11      297.91     14.56 o
   6   7   7      263.72      291.33     16.62 o
   7   7   7      129.89      124.76     10.41 o
   8   7   7        4.37        0.00      7.17 o
 -13   8   7      114.39      105.16     18.64 o
 -12   8   7        3.19        0.00      6.30 o
 -11   8   7       44.46       39.85      5.78 o
 -10   8   7     1063.21     1100.70     22.00 o
  -9   8   7      275.94      291.35     10.31 o
  -8   8   7      294.46      312.51     10.23 o
  -7   8   7       48.56       37.69      4.14 o
  -6   8   7      489.02      536.93     11.18 o
  -5   8   7       51.22       56.86      5.16 o
  -4   8   7      436.10      424.30     12.60 o
  -3   8   7      691.72      753.07     13.15 o
  -2   8   7     1221.33     1265.85     22.20 o
  -1   8   7       40.02       39.73      3.98 o
   0   8   7       36.91       40.74      3.99 o
   1   8   7       63.18       90.18      5.10 o
   2   8   7      527.15      539.05     12.63 o
   3   8   7      498.91      489.26     42.95 o
   4   8   7       88.75       86.40      7.21 o
   5   8   7      415.47      444.06     19.44 o
   6   8   7       50.89       50.86      6.26 o
   7   8   7       68.62       45.63      8.63 o
   8   8   7        0.70        2.09      7.21 o
 -13   9   7      263.00      271.24     14.79 o
 -12   9   7     1350.15     1338.88     36.05 o
 -11   9   7      441.26      447.70     16.66 o
 -10   9   7       88.05       91.68      6.85 o
  -9   9   7      739.05      713.00     16.44 o
  -8   9   7       15.76       11.74      4.40 o
  -7   9   7        5.98       12.05      3.56 o
  -6   9   7      995.83      951.30     18.50 o
  -5   9   7     2339.96     2440.34     33.85 o
  -4   9   7     2349.15     2109.92     26.51 o
  -3   9   7     1044.47     1056.68     17.05 o
  -2   9   7     2054.66     1951.00     31.78 o
  -1   9   7     3930.16     4030.30     65.99 o
   0   9   7     2792.56     2799.16    144.35 o
   1   9   7      666.50      605.06     21.46 o
   2   9   7     1467.41     1458.02     29.64 o
   3   9   7      532.11      505.43     15.88 o
   4   9   7      499.05      492.92     19.62 o
   5   9   7      943.67      880.81     18.92 o
   6   9   7      194.66      210.41     11.18 o
   7   9   7      137.89      145.37      8.65 o
   8   9   7      203.17      225.69     24.67 o
 -12  10   7       10.36        8.55     14.89 o
 -11  10   7       76.32       99.29      9.61 o
 -10  10   7       18.87       16.48      5.17 o
  -9  10   7      766.01      748.71     17.26 o
  -8  10   7      417.14      473.72     12.98 o
  -7  10   7     3903.01     3790.84     50.73 o
  -6  10   7       66.18       56.98      4.46 o
  -5  10   7      319.80      329.64      8.75 o
  -4  10   7      227.66      234.75      7.39 o
  -3  10   7        2.31        5.16      2.82 o
  -2  10   7        5.30        0.00      3.11 o
  -1  10   7       79.33       72.34      4.95 o
   0  10   7     1431.68     1390.74     79.96 o
   1  10   7      492.85      492.72     19.86 o
   2  10   7      137.17      151.20      8.75 o
   3  10   7      148.88      133.15      8.47 o
   4  10   7       76.19       88.71      9.86 o
   5  10   7      357.16      345.82     11.59 o
   6  10   7        8.09       11.15      5.56 o
   7  10   7      109.83      122.52     12.86 o
 -12  11   7      197.09      158.15     11.53 o
 -11  11   7      637.64      619.74     20.13 o
 -10  11   7     1010.19      982.59     37.49 o
  -9  11   7     1351.35     1370.99     26.31 o
  -8  11   7      928.64      916.92     19.50 o
  -7  11   7       10.19       13.58      3.99 o
  -6  11   7       40.38       29.12      4.08 o
  -5  11   7     1202.92     1368.15     31.90 o
  -4  11   7     1362.51     1333.97     21.06 o
  -3  11   7      380.00      369.11      9.02 o
  -2  11   7     1287.75     1258.36     40.76 o
  -1  11   7      123.52      125.62      7.88 o
   0  11   7      485.66      499.25     43.46 o
   1  11   7      485.37      493.55     29.02 o
   2  11   7      930.32      900.23     22.65 o
   3  11   7     1344.07     1151.54     95.20 o
   4  11   7      890.88      935.77     36.51 o
   5  11   7      745.48      732.05     34.94 o
   6  11   7      184.12      172.49     11.08 o
   7  11   7       77.72       74.62      7.71 o
 -12  12   7       12.77       19.84      8.07 o
 -11  12   7        3.21        0.00      6.55 o
 -10  12   7       11.62       15.61      7.13 o
  -9  12   7       24.66       13.88      5.65 o
  -8  12   7      167.54      154.49      8.20 o
  -7  12   7        6.11        3.32      4.49 o
  -6  12   7       98.43      108.96      6.06 o
  -5  12   7      123.81      101.60      5.72 o
  -4  12   7     1672.37     1568.87     24.03 o
  -3  12   7       36.96       36.16      4.17 o
  -2  12   7       90.71       78.99      5.48 o
  -1  12   7       26.64       31.58      5.67 o
   0  12   7      172.48      156.90      9.29 o
   1  12   7        0.49        0.00      4.91 o
   2  12   7      550.99      541.25     21.23 o
   3  12   7        5.67        4.28      5.11 o
   4  12   7      865.58      876.73     19.33 o
   5  12   7     1993.26     1892.91     33.74 o
   6  12   7      203.02      240.09     13.13 o
   7  12   7        0.54        0.00      6.65 o
 -11  13   7      659.00      704.77     22.68 o
 -10  13   7      117.65       98.63      9.61 o
  -9  13   7      792.06      749.18     28.28 o
  -8  13   7      163.00      161.71      8.55 o
  -7  13   7     1452.03     1536.57     28.18 o
  -6  13   7      282.11      288.59      9.23 o
  -5  13   7      657.09      858.40     16.11 o
  -4  13   7     1073.96     1126.96     19.03 o
  -3  13   7      793.80      886.04     15.93 o
  -2  13   7       33.50       33.80      4.76 o
  -1  13   7     1221.67     1284.46     29.68 o
   0  13   7       23.59       18.27      5.65 o
   1  13   7      144.74      153.42      9.58 o
   2  13   7      105.49      102.86      8.75 o
   3  13   7     1532.93     1498.73     34.20 o
   4  13   7        1.43        1.96      5.10 o
   5  13   7      780.73      757.38     19.13 o
   6  13   7      150.08      142.95      8.91 o
 -11  14   7        5.98        0.08      8.04 o
 -10  14   7       67.08       80.19      9.55 o
  -9  14   7       14.35       20.59      7.49 o
  -8  14   7      324.79      364.26     12.14 o
  -7  14   7      199.32      198.90      9.34 o
  -6  14   7      298.23      357.40     10.38 o
  -5  14   7      820.89      766.23     15.35 o
  -4  14   7       12.62        4.27      3.73 o
  -3  14   7        0.16        7.89      3.58 o
  -2  14   7       31.68       29.08      5.99 o
  -1  14   7      145.90      164.49      9.94 o
   0  14   7      603.89      584.86     21.38 o
   1  14   7       45.18       43.01      6.74 o
   2  14   7      627.96      659.19     19.92 o
   3  14   7       34.76       42.76      7.67 o
   4  14   7       60.67       61.48      8.26 o
   5  14   7        0.83        0.00      6.71 o
   6  14   7       12.90       18.79      6.16 o
 -10  15   7       98.55       68.35      9.70 o
  -9  15   7     1239.32     1216.87     95.70 o
  -8  15   7      626.28      576.78     18.87 o
  -7  15   7      819.00      883.22     19.93 o
  -6  15   7      117.39      118.54      6.73 o
  -5  15   7     1121.59     1297.30     21.90 o
  -4  15   7      141.14      140.76      6.76 o
  -3  15   7     3148.16     2363.15    577.07 o
  -2  15   7      327.84      321.85     13.82 o
  -1  15   7      952.81      905.26     24.18 o
   0  15   7       55.78       68.33      8.32 o
   1  15   7      241.70      254.30     13.90 o
   2  15   7       64.13       57.56      7.50 o
   3  15   7      348.10      381.50     32.00 o
   4  15   7      487.72      488.72     33.45 o
   5  15   7      194.73      207.91     12.41 o
 -10  16   7        3.27       14.70      7.65 o
  -9  16   7        0.53        7.10      7.92 o
  -8  16   7        8.47        6.14      7.29 o
  -7  16   7       28.48       39.98      8.45 o
  -6  16   7       34.76       27.54      5.10 o
  -5  16   7        4.27        2.53      4.31 o
  -4  16   7      111.43      121.99      6.79 o
  -3  16   7      157.73      124.65      9.22 o
  -2  16   7       61.63       53.36     17.49 o
  -1  16   7      253.35      230.45     11.98 o
   0  16   7       24.68       19.67      6.50 o
   1  16   7       76.52       77.08     10.08 o
   2  16   7      160.68      151.70     10.54 o
   3  16   7       23.42       32.25      7.72 o
   4  16   7       45.69       59.92      8.67 o
  -9  17   7      777.06      800.08     24.59 o
  -8  17   7        1.12       12.59      7.61 o
  -7  17   7     1003.55     1000.66     22.25 o
  -6  17   7       69.18       85.66      6.57 o
  -5  17   7     1540.56     1562.84     25.79 o
  -4  17   7       62.26       67.83      5.79 o
  -3  17   7      645.65      709.69     17.71 o
  -2  17   7        6.16        1.32      6.24 o
  -1  17   7      479.14      474.51     35.59 o
   0  17   7       43.07       41.01      7.56 o
   1  17   7      412.15      461.99     17.20 o
   2  17   7       95.87      122.94      9.71 o
   3  17   7      138.78      130.13     10.42 o
   4  17   7       16.73       15.20      7.34 o
  -8  18   7       10.00       10.54      8.30 o
  -7  18   7       21.49       14.37      7.77 o
  -6  18   7       96.97       76.64      6.79 o
  -5  18   7        3.94        0.00      4.52 o
  -4  18   7        1.66        0.00      5.22 o
  -3  18   7       35.52       43.65      7.30 o
  -2  18   7        3.48        0.39      6.20 o
  -1  18   7       33.96       26.33      8.17 o
   0  18   7       38.73       57.98     10.92 o
   1  18   7        0.07        0.00      6.05 o
   2  18   7        3.51        0.00      6.64 o
   3  18   7       11.30        1.01      6.69 o
  -7  19   7      939.72     1016.27     28.30 o
  -6  19   7        6.48        0.00      5.74 o
  -5  19   7      482.38      437.54     12.54 o
  -4  19   7        1.03        0.00      5.18 o
  -3  19   7      849.78      888.90     21.12 o
  -2  19   7        6.61        7.61      6.73 o
  -1  19   7      237.12      277.58     15.20 o
   0  19   7        0.05        1.02      6.65 o
   1  19   7      152.42      187.96     21.16 o
  -5  20   7        2.60        0.00      7.31 o
  -4  20   7      164.18      152.55     16.59 o
  -3  20   7       10.11        0.64      5.98 o
  -2  20   7      242.91      250.12     14.55 o
  -1  20   7      321.98      331.15     15.94 o
   0  20   7       23.25       20.38      7.96 o
 -14   0   8      283.66      333.30     23.22 o
 -12   0   8      225.42      290.53     20.01 o
 -10   0   8     2565.48     2264.36     67.21 o
  -8   0   8     1558.95     1581.87     49.49 o
  -6   0   8     6500.97     6576.25    116.63 o
  -2   0   8      119.40      123.28      6.52 o
   0   0   8     1879.82     1913.88     37.46 o
   2   0   8     1145.79     1152.24     25.00 o
   4   0   8        9.90        0.92      7.33 o
   6   0   8      169.45      168.33     15.27 o
   8   0   8       36.31       73.47     15.12 o
 -14   1   8       12.16        6.23      7.29 o
 -13   1   8        3.36        8.60      6.61 o
 -12   1   8      193.98      168.81     11.44 o
 -11   1   8      124.21      128.64      9.99 o
 -10   1   8      279.28      247.89     12.47 o
  -9   1   8      470.12      425.31     18.33 o
  -8   1   8     1486.17     1460.66     39.03 o
  -7   1   8       33.99       37.17      5.80 o
  -6   1   8      365.90      363.26     18.12 o
  -5   1   8        5.72        3.10      2.20 o
  -4   1   8      117.84      100.94      4.43 o
  -3   1   8      336.28      373.47      8.10 o
  -2   1   8      139.80      136.36      6.96 o
  -1   1   8      381.00      389.88      8.19 o
   0   1   8      300.09      320.37      7.45 o
   1   1   8      841.74      814.28     14.02 o
   2   1   8      191.23      205.72      6.34 o
   3   1   8      116.82      125.10      6.84 o
   4   1   8      149.21      140.91      9.02 o
   5   1   8      223.78      220.08     13.82 o
   6   1   8      118.32      104.44      9.49 o
   7   1   8       11.48       20.47      7.39 o
   8   1   8       12.78       17.49      8.10 o
 -14   2   8      520.24      617.37     32.46 o
 -13   2   8       47.86       50.84     11.23 o
 -12   2   8       95.07      115.82     10.04 o
 -11   2   8       13.79        9.42      5.89 o
 -10   2   8     3168.61     2956.46     76.60 o
  -9   2   8      276.37      289.86     12.75 o
  -8   2   8     3153.30     3169.50     61.19 o
  -7   2   8      356.78      339.49     10.20 o
  -6   2   8     1796.34     1794.51     22.61 o
  -5   2   8       56.42       70.04      3.23 o
  -4   2   8     3518.32     3236.91     42.42 o
  -3   2   8      945.43      950.09     15.11 o
  -2   2   8     4096.31     3769.27     48.41 o
  -1   2   8     2176.01     2041.33     32.26 o
   0   2   8     2061.04     2106.95     28.73 o
   1   2   8      682.51      687.24     11.98 o
   2   2   8     1378.15     1381.03     24.03 o
   3   2   8      552.17      516.52     12.26 o
   4   2   8     1562.59     1617.86     35.80 o
   5   2   8       65.26       61.45     11.23 o
   6   2   8      508.15      537.61     18.47 o
   7   2   8       59.57       48.17      8.93 o
   8   2   8       20.63       20.03      8.25 o
 -14   3   8        2.29        8.55     10.69 o
 -13   3   8       23.00       12.81      7.87 o
 -12   3   8       94.62       59.64      8.68 o
 -11   3   8        9.74       26.25      6.69 o
 -10   3   8      502.77      460.83     16.67 o
  -9   3   8      829.45      820.31     22.63 o
  -8   3   8      115.28       85.28      8.48 o
  -7   3   8      350.44      374.66      9.45 o
  -6   3   8        1.08        8.33      2.76 o
  -5   3   8     1002.92     1030.98     14.35 o
  -4   3   8      560.17      549.68     10.36 o
  -3   3   8     1589.41     1492.39     21.58 o
  -2   3   8     2067.18     2336.79     31.51 o
  -1   3   8      110.48      104.57      4.37 o
   0   3   8       24.86       14.94      4.28 o
   1   3   8      717.71      743.15     12.74 o
   2   3   8      108.87      102.28      5.61 o
   3   3   8      137.92      142.83      6.83 o
   4   3   8       12.25       10.74      4.54 o
   5   3   8      353.55      335.41     14.52 o
   6   3   8        8.90        2.12      8.25 o
   7   3   8        7.68       14.21      7.79 o
   8   3   8       25.39       20.32      8.42 o
 -14   4   8      317.95      312.07     22.00 o
 -13   4   8       91.57       95.01     10.02 o
 -12   4   8      891.58      928.50     21.56 o
 -11   4   8      171.17      177.71     11.05 o
 -10   4   8      803.12      712.76     21.16 o
  -9   4   8        7.14       19.59      6.10 o
  -8   4   8     1771.97     1810.31     30.48 o
  -7   4   8      195.80      177.37      6.49 o
  -6   4   8     4622.38     4621.77     59.02 o
  -5   4   8     1254.12     1213.24     18.66 o
  -4   4   8     2497.18     2466.70     53.85 o
  -3   4   8      267.32      251.17      6.53 o
  -2   4   8      717.04      593.02     10.73 o
  -1   4   8        2.75        1.39      2.34 o
   0   4   8     5473.98     5395.19     67.61 o
   1   4   8     2588.84     2481.44     33.38 o
   2   4   8     4709.32     4818.18    115.64 o
   3   4   8      179.47      180.81      7.84 o
   4   4   8       10.44       10.40      4.36 o
   5   4   8      307.37      287.36     13.33 o
   6   4   8      438.92      415.38     24.97 o
   7   4   8        0.39        0.00      7.04 o
   8   4   8      340.11      373.35     33.68 o
 -13   5   8       23.66       25.46      7.38 o
 -12   5   8       10.58        8.75      6.58 o
 -11   5   8       56.29       50.46      6.38 o
 -10   5   8        6.83       11.57      6.10 o
  -9   5   8      227.47      224.73      8.88 o
  -8   5   8     1266.37     1197.91     22.26 o
  -7   5   8       18.93        7.88      3.08 o
  -6   5   8       20.23       21.23      4.87 o
  -5   5   8     1293.76     1359.60     20.59 o
  -4   5   8      157.98      159.02      5.67 o
  -3   5   8      233.55      240.26      7.91 o
  -2   5   8       25.96       31.42      4.08 o
  -1   5   8      237.66      234.09      6.47 o
   0   5   8      459.36      457.74      9.30 o
   1   5   8     2109.91     2165.81     66.98 o
   2   5   8      795.86      755.22     15.64 o
   3   5   8      487.48      467.13     11.99 o
   4   5   8       31.77       35.70      5.03 o
   5   5   8       61.60       68.87      7.88 o
   6   5   8      509.90      500.83     34.29 o
   7   5   8        4.42        1.84      7.29 o
   8   5   8     1130.23      972.77     28.56 o
 -13   6   8      232.23      252.95     19.86 o
 -12   6   8      317.82      350.49     15.55 o
 -11   6   8      216.35      228.93     12.89 o
 -10   6   8      979.01     1013.60     20.84 o
  -9   6   8      104.98      101.65      8.69 o
  -8   6   8      137.43      127.72      6.91 o
  -7   6   8        4.05        0.00      4.45 o
  -6   6   8     2948.72     3058.46     41.16 o
  -5   6   8      325.93      323.66      8.22 o
  -4   6   8     1445.01     1462.46     23.16 o
  -3   6   8      837.38      841.13     16.72 o
  -2   6   8      375.33      365.58      9.77 o
  -1   6   8      624.68      594.87     12.90 o
   0   6   8      890.62      884.69     24.83 o
   1   6   8       32.44       35.38      4.11 o
   2   6   8      147.10      129.24     19.15 o
   3   6   8       52.38       48.87      5.04 o
   4   6   8      243.52      235.53      9.32 o
   5   6   8      367.32      376.76     13.19 o
   6   6   8      303.48      335.92     15.44 o
   7   6   8       15.40       21.27      7.61 o
 -13   7   8        1.90        0.00      9.16 o
 -12   7   8        2.49        0.00      6.37 o
 -11   7   8      105.66      132.39      7.94 o
 -10   7   8      155.65      166.04      8.42 o
  -9   7   8      996.82     1031.72     20.94 o
  -8   7   8      328.83      304.25     10.13 o
  -7   7   8       24.81       26.05      3.81 o
  -6   7   8     1139.19     1069.96     17.81 o
  -5   7   8      298.00      272.88      7.71 o
  -4   7   8      964.38      973.07     16.13 o
  -3   7   8      556.53      552.90     12.95 o
  -2   7   8      121.05      119.19      5.93 o
  -1   7   8      891.78      839.24     16.46 o
   0   7   8       69.17       74.11      7.48 o
   1   7   8        1.82        2.88      3.36 o
   2   7   8      198.40      186.10     22.35 o
   3   7   8       32.13       33.13      6.01 o
   4   7   8       43.74       58.07      5.75 o
   5   7   8      171.33      187.17      8.87 o
   6   7   8       31.95       29.59      9.09 o
   7   7   8       74.93       99.72     14.59 o
 -13   8   8      353.75      397.15     24.75 o
 -12   8   8     1076.92     1059.01     41.40 o
 -11   8   8      431.51      504.58     18.91 o
 -10   8   8      356.34      365.60     17.87 o
  -9   8   8      617.21      591.34     14.78 o
  -8   8   8       15.37       15.78      4.04 o
  -7   8   8      922.64      908.68     16.46 o
  -6   8   8     3733.31     3817.02     50.59 o
  -5   8   8     1898.27     1883.10     27.41 o
  -4   8   8     1611.91     1681.85     24.79 o
  -3   8   8      579.79      606.49     13.86 o
  -2   8   8     1298.61     1312.09     23.32 o
  -1   8   8     1679.23     1595.38     27.01 o
   0   8   8     1380.95     1492.06     33.83 o
   1   8   8     1790.15     1741.07     36.45 o
   2   8   8      801.22      796.03     16.68 o
   3   8   8      593.73      509.53     43.75 o
   4   8   8      314.85      320.28     11.01 o
   5   8   8      120.57      123.41      7.59 o
   6   8   8       87.47      100.07      7.68 o
   7   8   8      244.00      256.27     14.56 o
 -13   9   8        0.12        5.65     10.39 o
 -12   9   8       21.36       24.39      9.47 o
 -11   9   8       60.95       47.45      6.29 o
 -10   9   8        1.25        7.03      4.88 o
  -9   9   8      179.79      160.71      8.16 o
  -8   9   8      102.99      116.23     14.43 o
  -7   9   8      994.05      994.53     17.63 o
  -6   9   8        4.26        4.58      3.08 o
  -5   9   8      340.23      384.51      9.62 o
  -4   9   8       91.97       95.97      6.81 o
  -3   9   8      111.01       84.41      5.51 o
  -2   9   8       59.28       66.58      5.17 o
  -1   9   8      115.19      119.13      7.82 o
   0   9   8      102.33      107.99      7.99 o
   1   9   8      317.17      309.81     12.37 o
   2   9   8      314.70      339.71     12.85 o
   3   9   8      161.71      175.34     14.66 o
   4   9   8       20.80       23.70      7.75 o
   5   9   8       73.45       70.59      6.65 o
   6   9   8        2.86       11.53      5.79 o
   7   9   8       18.00       22.41      9.16 o
 -12  10   8      206.96      244.82     13.97 o
 -11  10   8      850.75      903.76     20.59 o
 -10  10   8      941.85     1039.92     22.14 o
  -9  10   8     1891.17     1961.98     38.69 o
  -8  10   8      543.82      512.45     13.70 o
  -7  10   8        7.00        9.46      3.92 o
  -6  10   8      195.00      182.08      7.29 o
  -5  10   8      449.88      430.02     10.31 o
  -4  10   8      402.09      438.50     10.24 o
  -3  10   8     2035.82     1960.06     33.74 o
  -2  10   8     1861.37     1931.29     32.17 o
  -1  10   8      658.59      681.64     19.06 o
   0  10   8     1348.93     1318.13     29.86 o
   1  10   8        9.22        4.60      6.57 o
   2  10   8      944.64      940.16     23.79 o
   3  10   8      285.85      250.14     12.83 o
   4  10   8     1154.86     1163.43     28.35 o
   5  10   8      808.89      873.69     30.17 o
   6  10   8      179.07      185.78      9.64 o
 -12  11   8        8.59        9.35      7.50 o
 -11  11   8       57.29       63.07      9.23 o
 -10  11   8       52.96       28.82      6.00 o
  -9  11   8       37.40       25.53      5.55 o
  -8  11   8      121.64      110.17      7.28 o
  -7  11   8     1709.71     1678.59     26.35 o
  -6  11   8     1128.96     1135.19     19.49 o
  -5  11   8      566.22      632.66     13.15 o
  -4  11   8      116.09      126.39      6.03 o
  -3  11   8      109.11      100.79      8.00 o
  -2  11   8      305.64      311.78     11.56 o
  -1  11   8      228.49      225.89     25.81 o
   0  11   8      324.45      303.17     12.58 o
   1  11   8      309.54      327.39     13.37 o
   2  11   8      146.46      148.25     12.14 o
   3  11   8       91.82       67.03     16.04 o
   4  11   8      353.93      364.56     14.68 o
   5  11   8     1581.63     1614.82     82.71 o
   6  11   8      150.21      127.45     21.00 o
 -11  12   8      844.55      928.69     26.36 o
 -10  12   8      312.88      362.29     12.88 o
  -9  12   8      371.58      371.72     14.45 o
  -8  12   8      643.10      644.53     16.34 o
  -7  12   8      770.36      788.53     15.94 o
  -6  12   8       41.11       31.15      4.65 o
  -5  12   8       59.22       50.03      4.94 o
  -4  12   8     1642.66     1761.88     40.06 o
  -3  12   8        8.89        9.52      4.56 o
  -2  12   8       80.18       76.81      7.34 o
  -1  12   8       77.18       70.85      7.13 o
   0  12   8       90.19       89.92      7.88 o
   1  12   8      273.91      278.14     12.62 o
   2  12   8      383.17      369.53     22.53 o
   3  12   8      150.88      145.79     10.04 o
   4  12   8       84.43       72.73      8.48 o
   5  12   8      727.22      715.98     33.45 o
   6  12   8        7.41        9.88      7.94 o
 -11  13   8      106.08      118.98     11.76 o
 -10  13   8       31.46       11.68      9.01 o
  -9  13   8       24.08       22.92      5.93 o
  -8  13   8      109.08       92.55      7.25 o
  -7  13   8      124.08      141.48      7.29 o
  -6  13   8       29.76       37.79      4.92 o
  -5  13   8      229.87      176.93      7.44 o
  -4  13   8      668.72      742.17     23.68 o
  -3  13   8       55.92       53.06      5.90 o
  -2  13   8      374.12      394.53     14.80 o
  -1  13   8        2.62        0.00      5.18 o
   0  13   8       28.33       35.95      6.43 o
   1  13   8        0.45        0.00      6.87 o
   2  13   8      476.08      429.58     15.98 o
   3  13   8       73.23       66.37      8.51 o
   4  13   8      392.09      347.51     31.70 o
   5  13   8       17.92       25.47      7.51 o
 -10  14   8       93.67      108.45     10.29 o
  -9  14   8     1590.40     1663.22     34.80 o
  -8  14   8      213.90      239.72     10.80 o
  -7  14   8     1135.98     1152.20     21.01 o
  -6  14   8       65.48       67.07      5.78 o
  -5  14   8      417.03      400.64     10.93 o
  -4  14   8       33.48       30.14      4.82 o
  -3  14   8     2905.25     2720.09     45.92 o
  -2  14   8      294.73      266.84     18.56 o
  -1  14   8     1474.58     1439.72     33.63 o
   0  14   8      299.90      284.67     12.96 o
   1  14   8      265.17      280.24     13.11 o
   2  14   8       92.53       86.22      8.80 o
   3  14   8      320.20      325.60     14.85 o
   4  14   8      229.73      248.54     13.23 o
   5  14   8      429.12      486.55     35.06 o
 -10  15   8       11.06       13.12      8.48 o
  -9  15   8       10.88       15.57     11.46 o
  -8  15   8       12.62       14.07      5.98 o
  -7  15   8       90.23       77.66      6.44 o
  -6  15   8       17.90        8.50      4.53 o
  -5  15   8       71.16       65.49      5.71 o
  -4  15   8      226.82      226.00      8.70 o
  -3  15   8      142.75      164.96     10.68 o
  -2  15   8        1.52        5.17      7.64 o
  -1  15   8      442.48      450.13     28.03 o
   0  15   8      262.78      235.34     12.31 o
   1  15   8       78.77       82.93      8.86 o
   2  15   8       22.03        9.31     12.91 o
   3  15   8       17.48       21.40      7.39 o
   4  15   8        8.83        0.00      6.63 o
  -9  16   8      483.18      492.29     24.29 o
  -8  16   8       94.08      103.34      8.11 o
  -7  16   8     1309.69     1235.40     22.49 o
  -6  16   8       50.39       51.68      5.74 o
  -5  16   8     1159.86     1134.98     20.69 o
  -4  16   8      108.75      105.26      7.98 o
  -3  16   8      975.70      896.90     25.24 o
  -2  16   8       80.38       84.14      8.75 o
  -1  16   8      498.47      473.85     17.27 o
   0  16   8       88.06       99.76      9.23 o
   1  16   8      761.38      748.30     22.36 o
   2  16   8      231.42      234.80     13.45 o
   3  16   8      248.23      252.05     26.73 o
  -8  17   8       15.50       17.13      8.15 o
  -7  17   8       30.24       54.99      7.39 o
  -6  17   8       80.95       56.59      6.24 o
  -5  17   8        9.94        9.46      5.00 o
  -4  17   8      152.03      149.32      9.10 o
  -3  17   8      119.42      129.94     13.06 o
  -2  17   8       21.06        8.65      6.47 o
  -1  17   8        7.42        8.59      6.65 o
   0  17   8       36.02       35.82      7.79 o
   1  17   8       22.03       22.38      7.45 o
   2  17   8      116.08      103.95     20.39 o
  -7  18   8      675.38      717.84     20.54 o
  -6  18   8       52.89       53.77      6.52 o
  -5  18   8      589.76      604.42     17.28 o
  -4  18   8        4.49        0.00      5.57 o
  -3  18   8      779.11      762.60     29.25 o
  -2  18   8       31.38       20.53      7.80 o
  -1  18   8      384.12      400.21     16.60 o
   0  18   8       66.47       55.36      8.73 o
   1  18   8       91.99      100.79     10.20 o
  -5  19   8        5.65        2.22      6.46 o
  -4  19   8       54.03       66.05     13.23 o
  -3  19   8        9.43        5.31      7.07 o
  -2  19   8       48.43       44.73      9.12 o
  -1  19   8      532.48      554.68     20.03 o
 -13   0   9        3.69        4.74     10.54 o
 -11   0   9       41.73       58.35     11.15 o
  -9   0   9      423.69      342.01     19.86 o
  -7   0   9      152.53      171.96     17.64 o
  -5   0   9       27.74       32.20      4.62 o
  -3   0   9       20.97       21.94      4.18 o
  -1   0   9      413.24      427.27     19.63 o
   1   0   9     1385.97     1415.33     30.11 o
   3   0   9      746.15      743.74     28.72 o
   5   0   9       41.95       48.42     11.15 o
   7   0   9      255.26      240.12     19.86 o
 -14   1   9      425.80      395.96     18.24 o
 -13   1   9        6.90        5.58      7.34 o
 -12   1   9      202.78      234.95     15.66 o
 -11   1   9      192.82      191.77     11.88 o
 -10   1   9     1815.24     1748.44     46.36 o
  -9   1   9      700.41      649.21     19.87 o
  -8   1   9     3101.59     3075.51     60.11 o
  -7   1   9       71.76       78.52      8.32 o
  -6   1   9     4142.92     2911.17    928.48 o
  -5   1   9      283.92      338.02      8.22 o
  -4   1   9     2717.13     2770.10     37.38 o
  -3   1   9      626.71      588.33     12.26 o
  -2   1   9     1287.31     1276.83     22.57 o
  -1   1   9       51.82       59.89      5.25 o
   0   1   9     1320.70     1228.38     18.89 o
   1   1   9       23.39       27.37      3.41 o
   2   1   9      872.32      834.44     16.93 o
   3   1   9      132.73      126.56      8.52 o
   4   1   9      197.63      189.75     11.17 o
   5   1   9        0.18        0.00      5.99 o
   6   1   9       80.56       88.38      9.54 o
   7   1   9       21.87       17.22      8.37 o
 -13   2   9        0.14        4.01      7.29 o
 -12   2   9      132.34       99.95     10.13 o
 -11   2   9        0.60        1.36      5.78 o
 -10   2   9        0.02        2.14      5.67 o
  -9   2   9      194.09      193.45     11.18 o
  -8   2   9      999.87      961.35     25.05 o
  -7   2   9       95.31       87.48      5.90 o
  -6   2   9      419.77      459.43     16.08 o
  -5   2   9       50.31       41.72      3.53 o
  -4   2   9      276.11      269.00      7.28 o
  -3   2   9       38.72       42.23      3.38 o
  -2   2   9      426.87      413.62      8.93 o
  -1   2   9     2422.02     2470.95     38.76 o
   0   2   9       22.02       20.29      3.24 o
   1   2   9       22.06       18.90      3.36 o
   2   2   9      350.86      349.80     14.98 o
   3   2   9      238.31      254.20     11.71 o
   4   2   9       49.52       41.73      7.00 o
   5   2   9      253.52      277.10     18.25 o
   6   2   9        1.97        0.83      6.90 o
   7   2   9       80.95       94.56     14.89 o
 -13   3   9       70.24       91.32      9.97 o
 -12   3   9      438.04      455.42     18.25 o
 -11   3   9       16.51       13.88      7.18 o
 -10   3   9     1653.61     1657.23     38.05 o
  -9   3   9       14.97       10.20      5.61 o
  -8   3   9     4135.57     3921.38     90.58 o
  -7   3   9       59.12       58.70      5.33 o
  -6   3   9     3051.62     3055.10     48.24 o
  -5   3   9     1293.66     1259.24     23.19 o
  -4   3   9     5166.07     5273.48     77.39 o
  -3   3   9      285.76      256.61      7.03 o
  -2   3   9     1190.09     1055.16     27.18 o
  -1   3   9      315.04      324.63      8.03 o
   0   3   9     2270.10     2050.07    113.21 o
   1   3   9     1295.51     1346.63     23.99 o
   2   3   9     2920.39     2917.16     49.99 o
   3   3   9      455.13      450.71     15.40 o
   4   3   9      400.49      396.20     14.80 o
   5   3   9        4.90        9.73      6.69 o
   6   3   9        7.55       18.58      7.61 o
   7   3   9       50.77       53.52     12.83 o
 -13   4   9      136.74      137.13     11.44 o
 -12   4   9        1.27       10.47     10.08 o
 -11   4   9       36.98       39.18      7.66 o
 -10   4   9       11.14       17.83      6.53 o
  -9   4   9      240.04      204.57     18.02 o
  -8   4   9      644.29      648.61     19.60 o
  -7   4   9      254.86      278.33      9.87 o
  -6   4   9     1029.81      996.82     16.54 o
  -5   4   9     2736.03     2769.37     44.05 o
  -4   4   9      432.44      455.94     11.79 o
  -3   4   9       86.33       80.57      5.22 o
  -2   4   9      985.62     1048.30     16.73 o
  -1   4   9       33.02       31.86      3.36 o
   0   4   9        8.87        2.11      2.87 o
   1   4   9      480.67      489.59     24.19 o
   2   4   9       64.46       71.64      6.55 o
   3   4   9      573.11      614.93     14.58 o
   4   4   9       21.18       31.41      6.80 o
   5   4   9      266.00      260.02     13.28 o
   6   4   9        0.37        0.00      6.89 o
   7   4   9       90.51       94.29     10.71 o
 -13   5   9       79.15       97.32     10.31 o
 -12   5   9      734.18      759.96     25.82 o
 -11   5   9      385.14      326.20     15.23 o
 -10   5   9      948.36      926.54     25.74 o
  -9   5   9       21.64       16.45      5.83 o
  -8   5   9      273.83      259.06     12.29 o
  -7   5   9     1667.99     1629.56     33.36 o
  -6   5   9     2387.86     2346.41     32.88 o
  -5   5   9      165.59      176.53      6.39 o
  -4   5   9     4170.18     4203.88     63.27 o
  -3   5   9       19.40       13.41      3.57 o
  -2   5   9      220.33      192.76      7.46 o
  -1   5   9        4.20        0.72      3.19 o
   0   5   9      199.65      191.55      7.42 o
   1   5   9      263.42      235.20     10.35 o
   2   5   9      634.78      607.61     14.02 o
   3   5   9       61.50       78.38     10.70 o
   4   5   9        3.32       18.97     12.46 o
   5   5   9       27.95       31.98      7.44 o
   6   5   9       24.20       38.27      8.36 o
   7   5   9      145.86      124.43     11.27 o
 -13   6   9        2.71        1.53      7.26 o
 -12   6   9      166.29      162.78     15.81 o
 -11   6   9      129.69      132.22     10.77 o
 -10   6   9        2.85        2.97      5.77 o
  -9   6   9       24.68       20.99      6.33 o
  -8   6   9     1852.12     1879.29     28.23 o
  -7   6   9      363.00      382.33      9.77 o
  -6   6   9      362.81      353.85      9.02 o
  -5   6   9       46.46       58.00      5.29 o
  -4   6   9      234.02      266.75      9.66 o
  -3   6   9      501.35      542.17     28.10 o
  -2   6   9      149.87      154.34      7.02 o
  -1   6   9      716.24      704.09     14.97 o
   0   6   9      203.53      197.46     12.83 o
   1   6   9      208.38      204.95      8.08 o
   2   6   9        7.91        1.33      3.67 o
   3   6   9      237.78      236.87     12.37 o
   4   6   9       82.35       70.84      6.63 o
   5   6   9      184.92      209.16     12.04 o
   6   6   9       32.79       16.31      8.15 o
 -13   7   9      321.00      326.67     16.24 o
 -12   7   9      821.57      792.64     60.95 o
 -11   7   9      202.41      185.58     11.93 o
 -10   7   9     1539.24     1499.84     35.88 o
  -9   7   9       25.89       24.78      4.96 o
  -8   7   9        6.45       11.95      3.88 o
  -7   7   9      628.66      591.60     12.53 o
  -6   7   9     1264.63     1250.49     20.35 o
  -5   7   9      692.74      718.66     13.67 o
  -4   7   9     1552.40     1511.71     27.00 o
  -3   7   9      298.03      268.60      9.02 o
  -2   7   9     1925.21     1803.07     30.45 o
  -1   7   9      713.28      706.60     19.22 o
   0   7   9       36.56       36.79      5.67 o
   1   7   9      601.42      599.68     17.76 o
   2   7   9      213.48      223.68     11.07 o
   3   7   9       15.54       19.42      4.88 o
   4   7   9      263.46      275.42     16.35 o
   5   7   9       56.67       49.71     11.61 o
   6   7   9        3.60        3.36      7.13 o
 -12   8   9      134.82      116.28     10.64 o
 -11   8   9        0.57        4.71      6.35 o
 -10   8   9        0.80        1.87      6.15 o
  -9   8   9      112.17      121.85      8.80 o
  -8   8   9      114.13      112.04      6.18 o
  -7   8   9       87.13       96.14      5.93 o
  -6   8   9      159.68      155.10      6.61 o
  -5   8   9      219.46      233.61      7.59 o
  -4   8   9      711.73      668.94     15.55 o
  -3   8   9       80.03       96.50      8.78 o
  -2   8   9       47.09       46.65      4.93 o
  -1   8   9        9.90        9.27      4.64 o
   0   8   9        9.87       13.84      7.10 o
   1   8   9      193.06      192.47     11.91 o
   2   8   9      111.57      105.89      8.42 o
   3   8   9      221.11      197.05     11.09 o
   4   8   9        0.38        0.00      4.74 o
   5   8   9       81.74       81.82      7.35 o
   6   8   9       80.37       70.04      9.34 o
 -12   9   9      422.10      423.91     18.35 o
 -11   9   9      676.20      635.98     28.79 o
 -10   9   9      901.51      828.23     19.10 o
  -9   9   9     1362.37     1317.86     25.55 o
  -8   9   9      634.24      642.57     13.83 o
  -7   9   9     1707.05     1706.76     26.58 o
  -6   9   9     1220.50     1203.07     21.34 o
  -5   9   9      756.62      739.95     14.31 o
  -4   9   9      367.03      332.38     10.68 o
  -3   9   9     1285.03     1318.36     25.89 o
  -2   9   9      884.85      883.63     18.17 o
  -1   9   9      259.43      234.94     11.05 o
   0   9   9     1151.27     1211.51     37.50 o
   1   9   9      202.83      200.59     10.91 o
   2   9   9      299.54      329.27     19.70 o
   3   9   9      457.65      468.71     16.66 o
   4   9   9      105.01       96.34      9.01 o
   5   9   9      211.23      224.99     19.55 o
   6   9   9      256.78      269.30     14.82 o
 -12  10   9        0.61        8.86     10.54 o
 -11  10   9        5.06        0.23      5.57 o
 -10  10   9        9.69       11.47      5.48 o
  -9  10   9       55.32       73.95      6.65 o
  -8  10   9       42.41       39.52      5.07 o
  -7  10   9      379.24      393.94     10.69 o
  -6  10   9      732.54      758.35     17.00 o
  -5  10   9     1230.02     1182.88     17.80 o
  -4  10   9       23.66       30.80      4.86 o
  -3  10   9      346.66      351.77     10.99 o
  -2  10   9      293.35      285.09     12.21 o
  -1  10   9       46.75       59.39      6.98 o
   0  10   9      320.09      288.62     22.68 o
   1  10   9        6.20        3.09      5.51 o
   2  10   9       46.75       38.80      6.80 o
   3  10   9        6.50        5.42      6.53 o
   4  10   9       64.79       72.54     10.69 o
   5  10   9      256.89      264.57     13.54 o
 -11  11   9      885.23      914.77     21.20 o
 -10  11   9      967.25      880.50     20.41 o
  -9  11   9      253.18      249.99     10.83 o
  -8  11   9      996.64      992.47     18.74 o
  -7  11   9      442.73      437.31     11.39 o
  -6  11   9       51.84       54.48      5.18 o
  -5  11   9      129.67      113.66      6.07 o
  -4  11   9      423.71      390.38     11.89 o
  -3  11   9      498.73      557.75     17.82 o
  -2  11   9      223.09      218.24     20.47 o
  -1  11   9      202.28      218.93     12.98 o
   0  11   9       30.35       30.18      6.63 o
   1  11   9       61.74       58.13      7.54 o
   2  11   9      413.60      409.22     15.55 o
   3  11   9        4.86        0.00      6.25 o
   4  11   9      191.44      214.23     12.98 o
   5  11   9      223.95      248.71     19.70 o
 -11  12   9       41.79       54.64      8.98 o
 -10  12   9        2.43        4.56      5.51 o
  -9  12   9       44.13       52.35      6.72 o
  -8  12   9       30.99       24.05      5.02 o
  -7  12   9       36.45       42.16      5.22 o
  -6  12   9       51.93       48.89      5.28 o
  -5  12   9      621.46      606.79     13.34 o
  -4  12   9      105.19      113.04      6.10 o
  -3  12   9      259.30      232.28     11.88 o
  -2  12   9       87.26       78.67     10.31 o
  -1  12   9       25.71       27.11      6.37 o
   0  12   9        7.04        0.00      7.03 o
   1  12   9       47.35       39.10      7.02 o
   2  12   9      586.56      589.52     19.01 o
   3  12   9        3.22        5.41      6.41 o
   4  12   9      692.38      701.44     40.78 o
 -10  13   9       30.14       12.95      5.91 o
  -9  13   9      792.03      753.78     18.82 o
  -8  13   9      359.46      297.49     14.75 o
  -7  13   9     1151.50     1115.93     33.20 o
  -6  13   9      370.07      358.95     10.56 o
  -5  13   9       89.53      120.74      6.66 o
  -4  13   9        5.67        4.87      4.11 o
  -3  13   9      300.76      408.17     15.85 o
  -2  13   9      571.02      534.71     45.98 o
  -1  13   9      848.50      828.92     26.65 o
   0  13   9      164.74      170.58     11.12 o
   1  13   9       57.32       57.95      7.94 o
   2  13   9       60.28       63.41      8.26 o
   3  13   9       13.14       20.85      7.24 o
   4  13   9        0.58        3.09      7.66 o
 -10  14   9       24.98       23.93      8.40 o
  -9  14   9        0.22        2.81      5.76 o
  -8  14   9       14.06        5.77      5.26 o
  -7  14   9       13.58       14.12      5.01 o
  -6  14   9       17.60       37.12      5.34 o
  -5  14   9       43.43       32.07      5.20 o
  -4  14   9       20.86       22.73      5.67 o
  -3  14   9        2.58        0.94      6.49 o
  -2  14   9      404.48      404.77     15.97 o
  -1  14   9      224.35      208.59     13.52 o
   0  14   9      123.12      112.58      9.75 o
   1  14   9       42.39       29.93      7.68 o
   2  14   9       37.81       30.77      7.76 o
   3  14   9       11.21        0.27      7.13 o
  -9  15   9      846.43      911.84     21.67 o
  -8  15   9        9.62        0.00      5.54 o
  -7  15   9      792.59      795.17     17.04 o
  -6  15   9      146.31      134.16      7.51 o
  -5  15   9     1388.97     1451.24     24.56 o
  -4  15   9      115.88      156.33      9.20 o
  -3  15   9     2121.63     2168.34     47.52 o
  -2  15   9      272.70      267.46     13.66 o
  -1  15   9      756.81      782.57     23.22 o
   0  15   9        2.21        4.24      6.33 o
   1  15   9      897.09      980.53     32.61 o
   2  15   9       19.36       17.14      7.38 o
   3  15   9      286.39      292.33     20.24 o
  -8  16   9        0.65        3.84      6.73 o
  -7  16   9        0.12        6.03      5.37 o
  -6  16   9      143.43      161.20      8.18 o
  -5  16   9       14.91       14.79      5.90 o
  -4  16   9      441.10      448.59     18.09 o
  -3  16   9        0.91        0.66      7.87 o
  -2  16   9        2.80        3.82      7.02 o
  -1  16   9        5.95        0.01      8.86 o
   0  16   9       51.44       53.36      9.32 o
   1  16   9        4.59        1.12      6.89 o
   2  16   9       86.39       95.36     10.30 o
  -7  17   9      942.08      999.81     20.23 o
  -6  17   9      201.47      187.13      8.81 o
  -5  17   9      553.40      606.27     17.27 o
  -4  17   9       39.32       45.18      8.96 o
  -3  17   9      353.56      351.12     25.59 o
  -2  17   9        0.43        0.00      6.63 o
  -1  17   9      575.26      581.84     20.89 o
   0  17   9       16.01       26.86      7.88 o
   1  17   9      193.20      185.48     12.40 o
  -5  18   9        8.93       11.02      6.49 o
  -4  18   9       14.33        8.76     10.69 o
  -3  18   9       16.81       17.67      7.88 o
  -2  18   9      117.58      135.21     11.56 o
  -1  18   9       32.10       27.57      8.30 o
 -12   0  10      591.02      712.73     33.30 o
 -10   0  10      359.24      409.52     22.91 o
  -8   0  10     1573.40     1469.60     48.27 o
  -6   0  10      197.75      187.73     12.91 o
  -2   0  10     1793.53     1705.90     35.64 o
   0   0  10      643.99      671.65     18.03 o
   2   0  10      273.14      273.27     17.57 o
   4   0  10      223.57      193.08     16.19 o
   6   0  10      249.38      252.95     20.16 o
 -13   1  10       27.39       12.59      7.44 o
 -12   1  10       15.99        9.08      7.13 o
 -11   1  10       50.53       47.65      8.02 o
 -10   1  10       61.20       38.59      8.71 o
  -9   1  10       47.93       62.45     13.59 o
  -8   1  10      404.92      363.25     14.69 o
  -7   1  10        9.08        7.65      4.82 o
  -6   1  10       10.90        1.90      2.27 o
  -5   1  10      536.75      564.53     11.60 o
  -4   1  10       51.97       40.31      3.77 o
  -3   1  10      242.00      232.61      6.97 o
  -2   1  10      272.55      250.25     15.95 o
  -1   1  10      650.11      671.53     12.71 o
   0   1  10      152.00      159.76      7.67 o
   1   1  10      571.49      560.87     18.48 o
   2   1  10      264.43      261.99     17.87 o
   3   1  10      526.64      535.70     17.36 o
   4   1  10        0.82        2.09      6.46 o
   5   1  10       63.21       64.63      9.23 o
   6   1  10       18.31       11.92     10.77 o
 -13   2  10       23.50       26.49      8.26 o
 -12   2  10      461.81      493.99     22.00 o
 -11   2  10      137.98      129.50     10.80 o
 -10   2  10      695.92      744.92     45.90 o
  -9   2  10      112.70      109.91      9.34 o
  -8   2  10     1389.50     1224.58     26.47 o
  -7   2  10      626.34      634.91     15.49 o
  -6   2  10     1720.31     1796.98     48.13 o
  -5   2  10      634.73      617.12     14.66 o
  -4   2  10     4100.41     4058.41     61.60 o
  -3   2  10      607.91      608.48     11.88 o
  -2   2  10      914.31      898.02     15.34 o
  -1   2  10       80.33       81.76      8.17 o
   0   2  10     1079.38     1077.96     17.70 o
   1   2  10      199.26      192.63      8.47 o
   2   2  10     1230.67     1207.62     30.93 o
   3   2  10      285.01      305.23     13.12 o
   4   2  10     1048.39     1038.26     60.87 o
   5   2  10      105.84      102.59     10.21 o
   6   2  10        2.31        5.15      7.56 o
 -13   3  10       44.69       43.91      8.95 o
 -12   3  10       23.06       19.61      7.96 o
 -11   3  10       28.07       26.06      7.07 o
 -10   3  10      359.78      296.22     14.09 o
  -9   3  10      165.91      161.02     10.53 o
  -8   3  10      388.04      383.08     12.28 o
  -7   3  10       27.22       41.05      5.16 o
  -6   3  10     1642.85     1613.67     29.01 o
  -5   3  10      205.42      215.95      8.57 o
  -4   3  10      223.36      233.80      8.73 o
  -3   3  10      614.64      568.39     13.50 o
  -2   3  10       24.03       30.08      3.59 o
  -1   3  10      269.90      267.24      7.64 o
   0   3  10       23.14       18.67      4.12 o
   1   3  10       52.98       53.97      5.22 o
   2   3  10       52.76       55.25      5.58 o
   3   3  10      550.26      528.68     17.44 o
   4   3  10      247.11      249.95     13.01 o
   5   3  10      147.38      155.11     12.60 o
   6   3  10        5.97        0.00      7.57 o
 -13   4  10       13.99       11.38      7.87 o
 -12   4  10      975.34      976.19     28.35 o
 -11   4  10       23.28       11.49      6.78 o
 -10   4  10      112.33      143.01     19.55 o
  -9   4  10      127.58      143.75     11.61 o
  -8   4  10     1758.41     1691.08     31.25 o
  -7   4  10      294.26      308.65     10.93 o
  -6   4  10      610.94      636.77     16.88 o
  -5   4  10       24.80       29.47      4.84 o
  -4   4  10     2081.94     2082.80     34.92 o
  -3   4  10      138.42      133.85      6.82 o
  -2   4  10      722.23      726.83     15.81 o
  -1   4  10       23.35       19.89      4.05 o
   0   4  10      402.74      344.14     36.26 o
   1   4  10      220.57      214.66      8.59 o
   2   4  10      600.30      625.36     26.03 o
   3   4  10      252.08      243.36     12.26 o
   4   4  10      214.94      204.90     11.71 o
   5   4  10       76.37       88.67     22.76 o
   6   4  10       22.93       39.24      9.39 o
 -13   5  10        3.08        1.07      7.67 o
 -12   5  10      298.21      272.25     25.36 o
 -11   5  10       44.03       39.59      7.85 o
 -10   5  10        3.79        0.00      5.82 o
  -9   5  10        2.27        0.00      5.45 o
  -8   5  10      470.45      448.54     22.55 o
  -7   5  10      205.14      231.16      9.73 o
  -6   5  10      933.95      870.75     22.34 o
  -5   5  10       65.77       70.69      5.67 o
  -4   5  10      233.14      209.03      8.76 o
  -3   5  10      142.24      151.32     10.34 o
  -2   5  10      235.60      232.65      8.61 o
  -1   5  10      612.68      600.83     14.85 o
   0   5  10        0.19        1.19      4.75 o
   1   5  10      465.44      483.67     25.13 o
   2   5  10      137.82      131.68      7.36 o
   3   5  10       14.11       15.15      5.13 o
   4   5  10       45.73       46.89      8.71 o
   5   5  10        2.83        5.93      7.13 o
 -13   6  10      175.53      159.33     12.63 o
 -12   6  10      547.38      564.20     18.13 o
 -11   6  10      381.35      408.99     17.61 o
 -10   6  10      823.31      845.09     37.35 o
  -9   6  10      177.51      194.64     17.34 o
  -8   6  10      576.05      566.95     15.55 o
  -7   6  10      115.95      120.42      7.63 o
  -6   6  10       23.43       25.90      4.91 o
  -5   6  10      112.31      114.25      6.93 o
  -4   6  10     4303.11     4427.36     80.34 o
  -3   6  10      172.53      155.64      7.43 o
  -2   6  10      892.19      843.77     17.69 o
  -1   6  10       35.33       38.37      7.03 o
   0   6  10       28.38       30.60      6.26 o
   1   6  10       81.35       88.94      7.77 o
   2   6  10      481.34      461.49     28.95 o
   3   6  10       65.72       65.20      6.26 o
   4   6  10      177.99      194.15     11.75 o
   5   6  10        7.19        3.29      7.39 o
 -12   7  10        2.32        0.00      6.80 o
 -11   7  10       35.60       44.40      6.86 o
 -10   7  10       32.32       31.82      8.40 o
  -9   7  10      264.08      247.17     13.07 o
  -8   7  10       42.64       40.32      5.97 o
  -7   7  10       41.76       31.91      5.55 o
  -6   7  10      361.56      351.35      9.43 o
  -5   7  10      197.08      195.95      8.74 o
  -4   7  10        9.31        8.51      4.23 o
  -3   7  10      593.61      577.29     14.15 o
  -2   7  10       29.57       36.11      4.79 o
  -1   7  10      189.59      179.53      9.99 o
   0   7  10        0.38        0.00      4.80 o
   1   7  10      214.08      225.63     11.30 o
   2   7  10       80.81       87.37     19.09 o
   3   7  10      422.13      430.89     15.93 o
   4   7  10        3.92        0.00      9.32 o
   5   7  10      173.69      166.16     11.82 o
 -12   8  10      575.93      592.21     22.68 o
 -11   8  10      404.10      404.97     17.92 o
 -10   8  10      325.01      362.69     13.37 o
  -9   8  10      515.56      565.57     44.14 o
  -8   8  10      863.20      900.47     21.07 o
  -7   8  10     2454.94     2365.72     34.48 o
  -6   8  10      224.38      203.02      8.97 o
  -5   8  10     1074.85      987.84     20.84 o
  -4   8  10      125.65      149.04     10.24 o
  -3   8  10      543.60      563.28     14.24 o
  -2   8  10      493.56      522.21     16.73 o
  -1   8  10      576.25      581.04     31.92 o
   0   8  10      633.24      654.53     19.33 o
   1   8  10      458.64      458.46     16.57 o
   2   8  10      497.87      482.07     39.10 o
   3   8  10        9.03        5.13      6.48 o
   4   8  10       28.53       34.42      7.29 o
   5   8  10       52.76       60.49     12.98 o
 -12   9  10       18.19       16.62      7.88 o
 -11   9  10       25.37       36.37      8.61 o
 -10   9  10      132.32      146.24     18.86 o
  -9   9  10        1.76        6.45      5.11 o
  -8   9  10        0.93        0.00      4.04 o
  -7   9  10      185.97      165.56      7.28 o
  -6   9  10       39.23       35.34      4.61 o
  -5   9  10      736.35      736.80     17.38 o
  -4   9  10       96.73      124.89      8.23 o
  -3   9  10        1.07        2.17      3.97 o
  -2   9  10      459.70      449.59     15.66 o
  -1   9  10      144.47      153.10      9.56 o
   0   9  10      140.14      143.62      9.55 o
   1   9  10       38.92       37.36      6.69 o
   2   9  10        8.46        6.90      6.21 o
   3   9  10        5.04        4.09      6.41 o
   4   9  10       43.56       58.88     11.61 o
 -11  10  10      638.67      622.74     32.00 o
 -10  10  10      744.26      811.06     25.05 o
  -9  10  10      681.25      750.28     18.13 o
  -8  10  10      662.65      709.20     15.30 o
  -7  10  10      649.33      676.35     13.14 o
  -6  10  10      425.30      417.97     11.00 o
  -5  10  10      178.90      181.49      8.82 o
  -4  10  10      603.58      620.82     15.63 o
  -3  10  10      996.28     1007.33     26.35 o
  -2  10  10      609.80      651.05     35.97 o
  -1  10  10       16.60       22.43      6.95 o
   0  10  10      326.90      321.65     16.42 o
   1  10  10      118.05      121.25     13.14 o
   2  10  10      116.18      117.80      9.56 o
   3  10  10      207.65      215.70     12.42 o
   4  10  10      226.72      241.23     13.55 o
 -11  11  10       47.77       50.85      9.62 o
 -10  11  10       63.78       88.96     10.14 o
  -9  11  10      103.37       98.83      7.56 o
  -8  11  10        2.18       12.94      4.81 o
  -7  11  10        8.55        0.00      4.19 o
  -6  11  10       80.71       78.16      5.74 o
  -5  11  10      895.06      892.19     20.15 o
  -4  11  10        4.30        4.44      4.50 o
  -3  11  10        2.85        0.99      5.40 o
  -2  11  10        1.44        0.00      5.48 o
  -1  11  10        0.81        0.00      5.50 o
   0  11  10      172.01      201.72     11.54 o
   1  11  10       45.20       46.41      8.71 o
   2  11  10      290.85      331.76     14.86 o
   3  11  10       33.28       40.08     12.37 o
   4  11  10      243.45      236.20     13.33 o
 -10  12  10      124.59      137.98     11.29 o
  -9  12  10      955.20     1009.84     50.98 o
  -8  12  10      331.95      359.52     11.29 o
  -7  12  10     1164.15     1230.38     21.85 o
  -6  12  10       95.75      109.39      6.63 o
  -5  12  10       94.08       96.04      7.42 o
  -4  12  10      247.15      241.58     12.95 o
  -3  12  10       97.27      106.34     13.21 o
  -2  12  10       62.58       77.54      8.57 o
  -1  12  10      833.69      760.72     29.56 o
   0  12  10      141.85      156.25     13.14 o
   1  12  10      188.19      198.88     11.82 o
   2  12  10      235.55      234.49     13.32 o
   3  12  10       15.51        8.70      7.18 o
 -10  13  10       11.34        5.41      6.18 o
  -9  13  10        0.15        0.00      5.78 o
  -8  13  10       18.99       30.93      5.47 o
  -7  13  10        3.06        0.81      4.73 o
  -6  13  10       56.31       58.27      5.87 o
  -5  13  10      626.66      572.80     13.54 o
  -4  13  10      232.98      223.71     13.44 o
  -3  13  10       84.65      107.75      9.76 o
  -2  13  10      507.08      592.02     19.87 o
  -1  13  10      189.79      176.89     11.18 o
   0  13  10       64.53       95.33      9.55 o
   1  13  10      571.13      634.64     20.95 o
   2  13  10       12.69        6.60      7.29 o
  -9  14  10      767.33      786.59     19.77 o
  -8  14  10       51.21       63.23      6.30 o
  -7  14  10      437.67      429.04     17.18 o
  -6  14  10      256.02      264.87     10.82 o
  -5  14  10     1253.72     1259.75     33.18 o
  -4  14  10       20.58        7.28      6.58 o
  -3  14  10      525.49      492.57     32.69 o
  -2  14  10      473.21      465.90     18.48 o
  -1  14  10      538.74      495.55     18.63 o
   0  14  10      151.87      134.45     16.04 o
   1  14  10      328.54      335.13     29.25 o
   2  14  10        0.45        0.00      6.96 o
  -8  15  10       13.91       18.15      5.71 o
  -7  15  10        9.84        6.76      5.36 o
  -6  15  10      103.24      102.81      7.11 o
  -5  15  10        6.94       20.88      6.33 o
  -4  15  10       32.50       21.03      7.50 o
  -3  15  10        1.13        0.00      6.21 o
  -2  15  10      391.47      388.24     16.75 o
  -1  15  10      166.22      162.68     11.77 o
   0  15  10      111.77      108.56     10.53 o
   1  15  10        0.31        2.44      7.71 o
  -7  16  10      963.73     1068.73     21.38 o
  -6  16  10      181.24      202.38     11.73 o
  -5  16  10      509.50      488.73     19.75 o
  -4  16  10       63.28       81.31     10.21 o
  -3  16  10      451.83      440.30     19.02 o
  -2  16  10        1.48        0.00      6.76 o
  -1  16  10      689.45      670.28     22.25 o
   0  16  10       17.61       33.83      8.68 o
  -5  17  10       39.63       48.69      9.55 o
  -4  17  10       53.06       61.12      9.60 o
  -3  17  10        0.88        0.00      7.56 o
 -13   0  11        0.06        0.00      9.32 o
 -11   0  11        6.40        6.72      9.16 o
  -9   0  11       38.33       56.98     11.61 o
  -7   0  11      407.29      425.41     22.30 o
  -5   0  11      237.56      191.37     12.07 o
  -3   0  11       24.70       31.54      5.46 o
  -1   0  11      199.40      235.19     11.13 o
   1   0  11     1749.29     1798.63     55.14 o
   3   0  11       59.06       63.09     12.07 o
   5   0  11      151.32      155.65     16.50 o
 -13   1  11       82.21       84.94     10.69 o
 -12   1  11      386.94      311.10     16.11 o
 -11   1  11      183.84      173.76     11.99 o
 -10   1  11      552.36      525.73     19.06 o
  -9   1  11       73.14       80.60      8.75 o
  -8   1  11     1751.05     1749.09     39.47 o
  -7   1  11      172.87      149.85      9.83 o
  -6   1  11      789.57      811.71     31.92 o
  -5   1  11      283.38      268.75      9.53 o
  -4   1  11     1471.58     1457.78     26.62 o
  -3   1  11      335.06      299.07     27.34 o
  -2   1  11      649.37      666.74     13.49 o
  -1   1  11       46.19       37.58      4.19 o
   0   1  11      639.77      676.77     15.55 o
   1   1  11       14.71       22.84      6.16 o
   2   1  11      381.44      408.94     20.01 o
   3   1  11       51.12       56.14      8.37 o
   4   1  11      502.57      499.74     30.09 o
   5   1  11       46.22       41.13     10.08 o
 -13   2  11        9.77        0.00      7.02 o
 -12   2  11       12.96       19.47      7.83 o
 -11   2  11       81.25      104.38     10.10 o
 -10   2  11      130.11      112.78      9.99 o
  -9   2  11       58.57       70.98     13.29 o
  -8   2  11       68.17       58.99      6.16 o
  -7   2  11        3.80        4.02      4.36 o
  -6   2  11      160.85      194.04      8.89 o
  -5   2  11       76.46       72.96      6.39 o
  -4   2  11      290.88      293.32     10.01 o
  -3   2  11     1086.93     1060.74     21.02 o
  -2   2  11      170.14      156.00      6.40 o
  -1   2  11      150.28      140.88      6.40 o
   0   2  11      157.94      156.03      7.66 o
   1   2  11       15.65       13.59      5.62 o
   2   2  11        4.68       11.11      6.19 o
   3   2  11      530.98      569.55     18.95 o
   4   2  11       88.37       92.86     12.07 o
   5   2  11      372.86      374.47     17.28 o
 -12   3  11     1089.74     1047.41     30.13 o
 -11   3  11       73.47       89.52      9.82 o
 -10   3  11      232.61      299.03     24.21 o
  -9   3  11      110.56      108.27     21.77 o
  -8   3  11     1295.78     1265.74     25.54 o
  -7   3  11      538.96      497.51     16.49 o
  -6   3  11     1623.45     1615.76     52.99 o
  -5   3  11      723.07      749.91     17.24 o
  -4   3  11     1484.93     1507.59     36.53 o
  -3   3  11      476.51      512.82     25.44 o
  -2   3  11     1482.05     1487.15     26.92 o
  -1   3  11      256.70      249.09      9.23 o
   0   3  11      302.74      317.08     10.26 o
   1   3  11       29.12       21.44      4.84 o
   2   3  11      246.14      240.72     11.95 o
   3   3  11       12.35       12.89      6.95 o
   4   3  11      487.50      454.91     17.32 o
 -12   4  11       24.54       16.42      7.99 o
 -11   4  11      106.05      120.64     10.88 o
 -10   4  11      288.32      277.79     14.30 o
  -9   4  11       57.05       51.66      8.63 o
  -8   4  11       11.74        7.72      4.82 o
  -7   4  11       56.31       52.75      6.11 o
  -6   4  11     3251.02     3225.15     51.90 o
  -5   4  11      328.44      355.24     11.70 o
  -4   4  11       26.06       27.50      5.00 o
  -3   4  11       37.96       40.18      5.16 o
  -2   4  11        7.25        5.46      4.08 o
  -1   4  11        5.84        7.36      5.34 o
   0   4  11        7.24        8.83      5.39 o
   1   4  11      215.11      235.83      9.52 o
   2   4  11      314.88      309.26     13.90 o
   3   4  11        1.10        0.62     12.30 o
   4   4  11        0.62        5.85      7.40 o
 -12   5  11      386.99      367.69     17.32 o
 -11   5  11      108.90      127.23     19.17 o
 -10   5  11      798.80      852.81     25.53 o
  -9   5  11       45.58       52.37      7.88 o
  -8   5  11     1479.73     1435.97     28.33 o
  -7   5  11      556.91      566.99     18.29 o
  -6   5  11      121.49      118.09      7.40 o
  -5   5  11       43.34       42.08      5.58 o
  -4   5  11     2302.54     2226.05     37.61 o
  -3   5  11       33.22       37.24      5.21 o
  -2   5  11     2275.79     2314.33     44.58 o
  -1   5  11        0.47        0.00      6.42 o
   0   5  11       46.39       47.86      6.59 o
   1   5  11      153.15      158.76     14.89 o
   2   5  11       12.00       12.41      6.63 o
   3   5  11      119.82      126.32     10.10 o
   4   5  11      128.68      117.14     10.68 o
 -12   6  11       24.99       19.02      8.25 o
 -11   6  11      147.33      177.45     24.90 o
 -10   6  11        1.60        0.11      6.37 o
  -9   6  11       15.37       19.09      6.75 o
  -8   6  11       32.59       37.22      6.16 o
  -7   6  11       10.31        3.85      4.73 o
  -6   6  11      841.27      894.58     19.98 o
  -5   6  11      337.88      324.22     11.29 o
  -4   6  11       47.68       47.08      5.70 o
  -3   6  11      307.27      320.70     13.74 o
  -2   6  11      329.64      300.73     13.18 o
  -1   6  11      475.65      485.09     17.18 o
   0   6  11      196.75      168.40     10.14 o
   1   6  11      127.78      134.86      9.33 o
   2   6  11        6.58        0.00     11.00 o
   3   6  11      210.42      184.52     17.11 o
   4   6  11       37.85       30.86     11.30 o
 -12   7  11      188.75      188.27     11.02 o
 -11   7  11      242.98      261.16     28.26 o
 -10   7  11      362.59      353.18     18.86 o
  -9   7  11      451.48      443.86     17.64 o
  -8   7  11     1050.80      961.17     22.22 o
  -7   7  11      927.61      906.92     20.91 o
  -6   7  11       95.81      101.62      7.43 o
  -5   7  11      581.89      581.86     15.25 o
  -4   7  11     1016.50     1034.44     24.77 o
  -3   7  11      283.64      292.51     10.64 o
  -2   7  11       64.64       57.26     11.76 o
  -1   7  11      134.08      133.84      9.18 o
   0   7  11       83.35      101.60      8.80 o
   1   7  11       18.25       17.77      6.79 o
   2   7  11      291.32      302.11     13.77 o
   3   7  11        1.23        0.00      5.94 o
   4   7  11       12.95       19.55     11.00 o
 -11   8  11        3.78        1.76      5.76 o
 -10   8  11        6.72        0.00      7.79 o
  -9   8  11        6.25        8.32      6.86 o
  -8   8  11       50.85       60.42      6.91 o
  -7   8  11      276.41      313.91     17.64 o
  -6   8  11       86.18       93.50      7.37 o
  -5   8  11      480.05      474.40     13.68 o
  -4   8  11       24.77       28.30      5.27 o
  -3   8  11       89.98       83.66      8.05 o
  -2   8  11       97.92       80.85      7.93 o
  -1   8  11       87.62       89.67      9.24 o
   0   8  11       46.80       40.23      6.91 o
   1   8  11      102.69      111.21     12.22 o
   2   8  11       33.24       34.07      7.77 o
   3   8  11       49.17       40.41      7.70 o
 -11   9  11      206.59      192.61     13.26 o
 -10   9  11      340.02      313.71     15.82 o
  -9   9  11      589.96      639.51     21.81 o
  -8   9  11     1212.00     1185.09     25.72 o
  -7   9  11      333.17      316.52     12.16 o
  -6   9  11      646.55      660.80     17.12 o
  -5   9  11      924.19      910.24     20.45 o
  -4   9  11      332.04      331.71     20.51 o
  -3   9  11      651.17      643.02     20.09 o
  -2   9  11      713.12      685.82     20.63 o
  -1   9  11       68.85       61.68      7.93 o
   0   9  11      340.37      350.81     14.79 o
   1   9  11       98.38       96.94      9.40 o
   2   9  11        0.97        0.00      9.85 o
   3   9  11       41.06       51.92      8.72 o
 -10  10  11      251.08      232.09     36.58 o
  -9  10  11      186.73      230.24     16.57 o
  -8  10  11       15.30        5.10      4.72 o
  -7  10  11       37.66       52.93      8.51 o
  -6  10  11       24.72       17.76      5.60 o
  -5  10  11        3.51        8.38      5.11 o
  -4  10  11      118.42      117.78      9.76 o
  -3  10  11       58.50       60.82      8.04 o
  -2  10  11      182.50      178.88     11.34 o
  -1  10  11       37.28       38.00      7.56 o
   0  10  11       56.50       66.03      8.63 o
   1  10  11        6.71        2.78      9.01 o
   2  10  11       47.37       42.66      8.11 o
   3  10  11       14.62        4.26      7.26 o
 -10  11  11      320.64      322.69     16.67 o
  -9  11  11      887.73      897.83     26.83 o
  -8  11  11      336.26      292.81     12.50 o
  -7  11  11      547.37      493.24     12.75 o
  -6  11  11      398.58      424.61     13.91 o
  -5  11  11      369.02      307.13      9.97 o
  -4  11  11       77.64       75.36      8.91 o
  -3  11  11        2.70        0.00      6.57 o
  -2  11  11       19.70       18.10      9.39 o
  -1  11  11      115.39      135.58     13.37 o
   0  11  11       92.28       78.12      9.04 o
   1  11  11      215.67      217.19     12.57 o
   2  11  11      199.14      190.30     12.10 o
  -9  12  11        1.36        5.65      7.38 o
  -8  12  11       55.51       45.38      6.14 o
  -7  12  11       42.98       55.78      5.96 o
  -6  12  11      234.73      215.39     10.70 o
  -5  12  11      331.17      328.70     12.48 o
  -4  12  11      294.75      271.10     14.24 o
  -3  12  11      405.77      438.42     17.40 o
  -2  12  11        1.00        0.00      5.51 o
  -1  12  11      115.59      121.47     10.35 o
   0  12  11       70.91       70.34      8.91 o
   1  12  11      189.51      194.86     12.31 o
  -9  13  11      868.21      923.96     21.91 o
  -8  13  11      235.03      213.42     11.11 o
  -7  13  11      363.45      350.97     11.26 o
  -6  13  11      217.91      202.39     10.77 o
  -5  13  11      342.10      331.31     16.09 o
  -4  13  11       36.79       33.30      7.67 o
  -3  13  11       15.93       18.56      7.13 o
  -2  13  11        7.56        1.23      6.97 o
  -1  13  11      702.97      704.78     39.79 o
   0  13  11       89.12       79.39      9.61 o
   1  13  11      269.77      284.91     15.06 o
  -8  14  11       13.91        7.60      5.71 o
  -7  14  11       59.37       56.21      6.43 o
  -6  14  11       98.14      108.48     12.36 o
  -5  14  11       31.37       35.25      8.56 o
  -4  14  11        2.70        0.00      7.10 o
  -3  14  11      202.72      183.64     18.94 o
  -2  14  11      314.02      298.00     15.20 o
  -1  14  11      126.09      119.67     10.96 o
   0  14  11       49.14       54.72      9.29 o
  -6  15  11       64.45       51.42      9.45 o
  -5  15  11      713.54      719.91     24.25 o
  -4  15  11      152.85      145.31     12.22 o
  -3  15  11      336.19      368.10     17.21 o
  -2  15  11        0.33        0.00      7.32 o
 -12   0  12       28.06       17.26     10.69 o
 -10   0  12      481.18      536.15     28.56 o
  -8   0  12     1108.15     1085.44     40.78 o
  -6   0  12       99.46      107.84     12.68 o
  -4   0  12      138.02      118.53     12.53 o
  -2   0  12     1019.38     1080.66     26.56 o
   0   0  12      300.90      331.92     18.94 o
   2   0  12      185.51      187.58     16.65 o
 -12   1  12        0.69        0.00      8.86 o
 -11   1  12        4.56       23.10      7.88 o
 -10   1  12       81.93       73.05      9.13 o
  -9   1  12      123.58      116.07     10.20 o
  -8   1  12        5.61        0.00      5.87 o
  -7   1  12      151.57      137.81     10.31 o
  -6   1  12       24.17       30.55      6.96 o
  -5   1  12      266.30      287.24     15.18 o
  -4   1  12       58.55       64.90      7.27 o
  -3   1  12      580.67      598.29     14.92 o
  -2   1  12        0.48        1.15      4.19 o
  -1   1  12      572.94      579.77     12.77 o
   0   1  12       10.59        0.00      5.60 o
   1   1  12      246.97      274.19     13.44 o
   2   1  12        0.40        0.65      6.75 o
   3   1  12      105.96      116.14     10.34 o
 -12   2  12      679.39      704.18     49.95 o
 -11   2  12      114.53       71.85      9.45 o
 -10   2  12      538.80      570.67     25.28 o
  -9   2  12       12.01       10.85      6.59 o
  -8   2  12      259.99      287.05     14.04 o
  -7   2  12      417.29      408.07     12.90 o
  -6   2  12      764.53      708.50     17.21 o
  -5   2  12        0.49        0.00      4.12 o
  -4   2  12      111.60      124.44      7.73 o
  -3   2  12       86.31       79.97      8.52 o
  -2   2  12      345.95      343.62     11.29 o
  -1   2  12      150.42      135.39      9.61 o
   0   2  12      259.16      276.84     10.58 o
   1   2  12        7.98        5.50      6.37 o
   2   2  12      154.12      181.76     14.36 o
   3   2  12        8.65       10.50      7.39 o
 -12   3  12       44.22       52.69      9.43 o
 -11   3  12       13.80       15.92     12.53 o
 -10   3  12      269.00      266.66     14.68 o
  -9   3  12      184.60      187.21     14.82 o
  -8   3  12       28.43       14.94      6.26 o
  -7   3  12        4.57        9.51      4.84 o
  -6   3  12      580.08      542.73     14.84 o
  -5   3  12      319.92      282.23     10.86 o
  -4   3  12      650.17      630.69     15.81 o
  -3   3  12      124.82      123.76      7.30 o
  -2   3  12       49.69       48.42      5.87 o
  -1   3  12        3.18        8.27      5.85 o
   0   3  12       72.02       81.03      8.36 o
   1   3  12      142.15      133.35     13.75 o
   2   3  12       79.61       76.56      8.80 o
   3   3  12       64.44       77.44      9.57 o
 -11   4  12       13.37       11.65      7.34 o
 -10   4  12      918.77     1027.40     42.31 o
  -9   4  12      113.95      134.16      8.67 o
  -8   4  12      424.54      468.21     14.46 o
  -7   4  12       30.65       48.19      8.37 o
  -6   4  12      624.29      602.81     15.98 o
  -5   4  12      195.70      181.66      8.78 o
  -4   4  12      188.23      191.71      8.93 o
  -3   4  12       11.69        8.83      4.61 o
  -2   4  12     3521.52     3579.34     69.67 o
  -1   4  12      111.41      111.70      8.86 o
   0   4  12      166.58      155.12     11.46 o
   1   4  12       20.64       28.58      6.97 o
   2   4  12       19.85       23.37     10.85 o
   3   4  12       92.83       72.56     14.05 o
 -11   5  12       41.63       28.72      8.53 o
 -10   5  12        3.91        0.00      6.84 o
  -9   5  12       65.54       75.22      7.50 o
  -8   5  12      364.34      353.06     12.76 o
  -7   5  12      290.06      283.06     11.20 o
  -6   5  12      381.04      366.39     12.55 o
  -5   5  12       49.08       55.10      6.17 o
  -4   5  12      470.96      466.20     13.77 o
  -3   5  12      127.01      146.86     14.38 o
  -2   5  12        4.84       22.96      6.78 o
  -1   5  12      216.31      239.99     12.74 o
   0   5  12        1.76        0.12      6.15 o
   1   5  12      167.32      194.53     11.65 o
   2   5  12       15.31        2.75     10.23 o
   3   5  12        5.97       10.54     11.46 o
 -11   6  12      134.54      126.70     11.45 o
 -10   6  12      435.43      411.81     18.30 o
  -9   6  12       55.56       64.15      7.45 o
  -8   6  12       93.23       91.47      7.84 o
  -7   6  12      124.59      126.39      8.26 o
  -6   6  12      713.64      708.44     17.85 o
  -5   6  12      371.12      374.57     12.61 o
  -4   6  12      418.36      394.06     12.56 o
  -3   6  12      116.98      102.69      9.18 o
  -2   6  12      121.81      121.12      9.70 o
  -1   6  12       56.43       66.42      7.88 o
   0   6  12      146.83      165.09     10.96 o
   1   6  12       49.54       61.72      8.24 o
   2   6  12       33.14       34.06     11.61 o
 -11   7  12       10.80        8.83      7.66 o
 -10   7  12       15.18       13.35      7.42 o
  -9   7  12       17.22       22.41      5.99 o
  -8   7  12        9.62        5.47      5.34 o
  -7   7  12       55.97       44.61      6.43 o
  -6   7  12       93.24       83.40      7.28 o
  -5   7  12      831.81      825.59     19.40 o
  -4   7  12       45.79       39.01      5.93 o
  -3   7  12      485.00      494.22     17.77 o
  -2   7  12      174.47      177.72     11.23 o
  -1   7  12      325.38      314.03     14.04 o
   0   7  12      114.40      122.81      9.72 o
   1   7  12      136.34      153.72     11.13 o
   2   7  12        4.96        2.04     16.88 o
 -10   8  12      286.46      324.18     16.69 o
  -9   8  12      856.64      923.23     22.84 o
  -8   8  12      317.36      334.09     12.80 o
  -7   8  12      325.35      377.80     13.43 o
  -6   8  12      551.79      576.37     16.22 o
  -5   8  12      280.26      278.31     11.48 o
  -4   8  12      263.65      249.74     13.66 o
  -3   8  12      545.87      563.01     48.73 o
  -2   8  12      354.22      402.18     25.81 o
  -1   8  12      185.59      188.45     11.72 o
   0   8  12      226.41      239.96     22.53 o
   1   8  12        4.22        8.99      7.11 o
   2   8  12        0.75        0.00      7.48 o
 -10   9  12       79.51       81.33     17.80 o
  -9   9  12       62.60       63.07      7.95 o
  -8   9  12        8.45        8.90      5.79 o
  -7   9  12      216.76      176.26      9.89 o
  -6   9  12        1.31        4.25      4.96 o
  -5   9  12       28.55       25.09      5.87 o
  -4   9  12        0.49        1.40      6.26 o
  -3   9  12       79.78      107.38      9.67 o
  -2   9  12       60.52       77.12      8.95 o
  -1   9  12       24.28       27.96      7.29 o
   0   9  12       13.09       14.57      6.97 o
   1   9  12       27.93       19.65      8.03 o
  -9  10  12      357.70      361.63     16.14 o
  -8  10  12      396.63      417.91     14.99 o
  -7  10  12      420.39      490.62     19.95 o
  -6  10  12      274.33      278.37     12.02 o
  -5  10  12      957.98      969.59     22.01 o
  -4  10  12      174.24      175.52     11.66 o
  -3  10  12       96.05       84.78      9.18 o
  -2  10  12      133.09      146.53     10.74 o
  -1  10  12        1.63        1.76      9.39 o
   0  10  12      133.64      144.64     40.94 o
   1  10  12       94.87       92.24      9.98 o
  -9  11  12       20.47       23.77      6.91 o
  -8  11  12      144.20      172.50     14.21 o
  -7  11  12        8.22        2.97      4.99 o
  -6  11  12      109.34      132.12      9.00 o
  -5  11  12       16.98       10.48      7.13 o
  -4  11  12       14.92        9.80      6.86 o
  -3  11  12      453.71      488.49     18.79 o
  -2  11  12       93.64       87.33      9.64 o
  -1  11  12      161.70      146.35     11.12 o
   0  11  12      172.15      191.12     12.64 o
  -8  12  12      203.00      212.13     11.72 o
  -7  12  12      455.80      514.71     24.35 o
  -6  12  12      201.09      215.11     13.02 o
  -5  12  12      327.14      314.43     16.13 o
  -4  12  12        1.17        3.02      7.00 o
  -3  12  12        2.46        1.53      6.61 o
  -2  12  12        2.37        6.10      6.97 o
  -1  12  12      315.05      305.37     15.42 o
  -6  13  12      138.91      154.56     12.74 o
  -5  13  12        7.35        4.04      7.79 o
  -4  13  12        6.02        0.00      6.95 o
  -3  13  12      576.30      541.69     20.44 o
  -2  13  12        7.02        9.52      7.45 o
 -11   0  13       46.04       34.37     11.61 o
  -9   0  13      309.77      343.84     22.61 o
  -7   0  13       60.69       66.29     12.53 o
  -5   0  13      275.52      257.99     18.48 o
  -3   0  13       89.80       90.58     12.68 o
  -1   0  13     1135.94     1226.12     42.46 o
   1   0  13      231.82      274.95     19.86 o
 -11   1  13       55.46       42.43      9.11 o
 -10   1  13      370.80      320.51     16.26 o
  -9   1  13       29.07       29.73     18.18 o
  -8   1  13      521.60      518.90     19.06 o
  -7   1  13        4.00        4.20      6.59 o
  -6   1  13      746.40      776.33     23.17 o
  -5   1  13       66.50       60.55      8.26 o
  -4   1  13       55.65       53.15      8.08 o
  -3   1  13      136.40      135.95      8.04 o
  -2   1  13      320.96      306.48     11.19 o
  -1   1  13       36.86       45.67     10.69 o
   0   1  13       90.08       88.59     12.98 o
   1   1  13       30.75       35.31      8.86 o
 -11   2  13       30.20       22.36      7.99 o
 -10   2  13        3.89        4.66      7.23 o
  -9   2  13      100.16      121.17     10.69 o
  -8   2  13       76.43       90.09      9.45 o
  -7   2  13       95.05       96.65     13.21 o
  -6   2  13       17.82       12.63      6.41 o
  -5   2  13      133.06      131.45     10.13 o
  -4   2  13      330.82      320.14     11.56 o
  -3   2  13      109.74      111.26      7.71 o
  -2   2  13        0.15        0.00      5.81 o
  -1   2  13       40.50       44.60      7.83 o
   0   2  13        0.75        0.00      8.71 o
   1   2  13       31.03       18.48      9.78 o
 -11   3  13        4.71        6.52      7.50 o
 -10   3  13     1016.12      910.66     27.59 o
  -9   3  13      288.27      279.00     14.80 o
  -8   3  13      435.00      476.40     18.52 o
  -7   3  13       15.93        5.29      6.53 o
  -6   3  13     1161.83     1151.96     24.42 o
  -5   3  13       19.44       14.43      5.22 o
  -4   3  13       19.61       22.33      7.99 o
  -3   3  13       60.37       64.66      6.58 o
  -2   3  13      918.18      959.63     26.14 o
  -1   3  13       27.53       27.36      7.45 o
   0   3  13      520.70      542.57     26.12 o
   1   3  13        2.07        0.00      9.62 o
 -10   4  13        0.81        1.02      7.18 o
  -9   4  13      120.49      145.04     15.20 o
  -8   4  13      158.80      141.24      9.52 o
  -7   4  13      101.15      104.37      8.81 o
  -6   4  13        9.47        4.07      5.11 o
  -5   4  13      154.60      164.93      9.62 o
  -4   4  13      975.11     1011.42     22.10 o
  -3   4  13        1.62        4.85      6.18 o
  -2   4  13        8.15       21.55      7.18 o
  -1   4  13       73.26       97.71     18.86 o
   0   4  13        3.34        0.00      6.36 o
   1   4  13       83.31       94.09     13.29 o
 -10   5  13      521.15      466.64     19.66 o
  -9   5  13       18.70       23.48      6.22 o
  -8   5  13       83.01      115.57      8.58 o
  -7   5  13       71.16       65.03      7.19 o
  -6   5  13      789.56      755.18     18.98 o
  -5   5  13       89.54       78.74      7.83 o
  -4   5  13      260.16      253.08     11.02 o
  -3   5  13       23.47       26.37      7.23 o
  -2   5  13      745.19      769.26     23.32 o
  -1   5  13       89.72       87.40     14.05 o
   0   5  13       95.66      104.57      9.86 o
   1   5  13       95.40       97.61     14.36 o
 -10   6  13       11.13        2.39      7.66 o
  -9   6  13      145.53      148.81      9.67 o
  -8   6  13        6.64        1.32      5.14 o
  -7   6  13       80.94       96.49      8.83 o
  -6   6  13        2.98        0.00      4.82 o
  -5   6  13      513.27      525.31     28.48 o
  -4   6  13      646.79      637.45     21.01 o
  -3   6  13      665.12      644.52     21.12 o
  -2   6  13       27.55       28.18      7.67 o
  -1   6  13      125.56      143.56     11.18 o
   0   6  13      131.40      129.79     30.40 o
  -9   7  13      142.22      135.25     10.60 o
  -8   7  13      115.16      106.32      8.61 o
  -7   7  13      180.25      153.14      9.32 o
  -6   7  13      696.13      659.83     17.90 o
  -5   7  13       50.88       42.67      6.60 o
  -4   7  13      236.27      261.69     14.25 o
  -3   7  13      272.24      301.13     14.74 o
  -2   7  13      236.56      225.36     13.28 o
  -1   7  13      107.53       96.55      9.67 o
   0   7  13      249.89      259.01     14.06 o
  -9   8  13       39.51       32.91      6.98 o
  -8   8  13       44.04       51.11      7.36 o
  -7   8  13      169.79      209.73     10.65 o
  -6   8  13       31.49       38.46     10.50 o
  -5   8  13       37.93       41.10      6.70 o
  -4   8  13        3.24        2.11      6.59 o
  -3   8  13      119.75      126.47     13.75 o
  -2   8  13       45.65       40.33      8.05 o
  -1   8  13      104.29       97.42     17.03 o
  -8   9  13      202.58      203.58     19.36 o
  -7   9  13      460.42      452.52     15.26 o
  -6   9  13      323.61      318.95     12.72 o
  -5   9  13      440.48      398.98     17.34 o
  -4   9  13      296.01      333.29     23.14 o
  -3   9  13      195.99      229.05     13.87 o
  -2   9  13      137.45      148.23     11.56 o
  -1   9  13       20.13       29.04      7.98 o
  -7  10  13       46.89       49.43      7.52 o
  -6  10  13      100.42      104.18      8.40 o
  -5  10  13       82.41       85.44     10.06 o
  -4  10  13       35.30       43.29      8.48 o
  -3  10  13       59.39       48.98      8.93 o
  -2  10  13       18.46       10.87      7.56 o
  -6  11  13      315.72      291.35     16.13 o
  -5  11  13      163.51      119.27     11.39 o
  -4  11  13       62.64       71.29      9.88 o
  -8   0  14      209.26      197.05     18.79 o
  -6   0  14      117.73      126.63     15.43 o
  -4   0  14       94.76       86.61     13.75 o
  -9   1  14      109.58      116.86     11.23 o
  -8   1  14      115.93      107.22     10.64 o
  -7   1  14      129.59      128.39     10.69 o
  -6   1  14       37.66       48.86     13.75 o
  -5   1  14      318.56      305.64     16.73 o
  -4   1  14        9.96        9.49      6.80 o
  -3   1  14       22.64       37.74     12.68 o
  -2   1  14       43.42       26.73     10.39 o
  -1   1  14      238.15      267.77     19.86 o
  -9   2  14       61.43       57.55      9.37 o
  -8   2  14      711.70      801.01     25.10 o
  -7   2  14       13.16       10.02      7.26 o
  -6   2  14      649.76      670.10     47.58 o
  -5   2  14       53.50       57.91     12.91 o
  -4   2  14        4.08        0.63      6.41 o
  -3   2  14      353.30      420.06     24.90 o
  -2   2  14        8.82        0.00      6.70 o
  -1   2  14       14.37        2.90      9.32 o
  -9   3  14        0.53        6.52      7.67 o
  -8   3  14       15.76       21.60      7.56 o
  -7   3  14      229.58      243.50     14.08 o
  -6   3  14       50.82       50.69      8.26 o
  -5   3  14       32.06       35.57     16.12 o
  -4   3  14       26.63       25.97      5.88 o
  -3   3  14       26.27       14.95      6.73 o
  -2   3  14       94.73      109.09     14.51 o
  -1   3  14       36.48       42.62     11.00 o
  -8   4  14      191.76      225.38     13.77 o
  -7   4  14        8.22        8.44      7.18 o
  -6   4  14      221.46      219.22     10.49 o
  -5   4  14       68.91       87.57      7.92 o
  -4   4  14      307.82      299.08     14.63 o
  -3   4  14      108.55      101.74     10.30 o
  -2   4  14      200.29      203.19     12.84 o
  -8   5  14       34.58       22.39      7.72 o
  -7   5  14      121.01      116.20      8.74 o
  -6   5  14       78.04       58.26      7.23 o
  -5   5  14       21.60       17.54      6.67 o
  -4   5  14      399.19      418.74     17.65 o
  -3   5  14      310.76      328.20     28.72 o
  -2   5  14       48.57       48.66      9.02 o
  -7   6  14      146.30      145.16      9.50 o
  -6   6  14       23.17       29.30      6.44 o
  -5   6  14       13.12        8.30      6.95 o
  -4   6  14      292.80      328.08     19.78 o
  -3   6  14      123.00      114.46     10.80 o
  -7   7  14      153.94      149.91     18.16 o
  -6   7  14       24.15       24.97      6.43 o
  -5   7  14      281.45      308.93     15.92 o
  -4   7  14       13.16        8.94      7.23 o
 
